# Supplementary material for: Tracking life and death of carbon nitride supports in platinum-catalyzed vinyl chloride synthesis
Source: Nat Commun. 2025 May 24;16:4842. doi: 10.1038/s41467-025-60169-7 (PMC12103515; doi:10.1038/s41467-025-60169-7)
Supplement: Supplementary file 5 — Source data [file 41467_2025_60169_MOESM5_ESM.xlsx]

## Sheet: Figure 2a
	Normalized intensity / -
Chemical shift / ppm	Pt/CN	Pt/ECN	Pt/ECN-24h	Pt/LMO	Pt/ELMO
175.186	0.01706	0.00989	0.03344	0.01799	0.03191
174.944	0.01095	0.01052	0.04419	0.01217	0.02983
174.701	0.01276	0.01593	0.04921	0.01321	0.02801
174.459	0.01618	0.01693	0.05426	0.0142	0.02765
174.216	0.01908	0.01725	0.04635	0.011	0.02132
173.973	0.0174	0.01525	0.04945	0.01572	0.02191
173.731	0.01601	0.01071	0.04144	0.0092	0.03371
173.488	0.0142	0.01112	0.04364	0.00837	0.02422
173.246	0.01164	0.01337	0.04865	0.01729	0.01046
173.003	0.01248	0.01427	0.04276	0.01642	0.02783
172.761	0.01709	0.02141	0.04983	0.01613	0.02185
172.518	0.01836	0.02815	0.05331	0.01607	0.01615
172.275	0.01797	0.02161	0.05534	0.02186	0.02113
172.033	0.02397	0.01291	0.04687	0.01788	0.02897
171.79	0.02055	0.0142	0.04957	0.0147	0.03349
171.548	0.02114	0.01668	0.05919	0.01957	0.02634
171.305	0.02192	0.01581	0.0527	0.01818	0.03053
171.063	0.01792	0.01666	0.04086	0.02104	0.03043
170.82	0.02166	0.01729	0.04524	0.02215	0.03575
170.578	0.0247	0.01692	0.05273	0.01952	0.03739
170.335	0.0286	0.01939	0.05818	0.01561	0.04508
170.092	0.03473	0.02178	0.05834	0.03077	0.04482
169.85	0.03428	0.02208	0.06026	0.02796	0.03416
169.607	0.03461	0.02464	0.05823	0.02628	0.04396
169.365	0.03986	0.02753	0.06041	0.03423	0.05697
169.122	0.04473	0.0268	0.06798	0.03207	0.06201
168.88	0.05213	0.02954	0.07145	0.042	0.06882
168.637	0.05791	0.04107	0.07871	0.04894	0.08245
168.394	0.06819	0.05228	0.09525	0.06018	0.10446
168.152	0.07998	0.05718	0.12749	0.06375	0.12016
167.909	0.10033	0.06781	0.13932	0.06487	0.13893
167.667	0.13842	0.09912	0.17518	0.07602	0.18311
167.424	0.19408	0.15396	0.2217	0.09951	0.23549
167.182	0.27007	0.23104	0.2783	0.12728	0.3082
166.939	0.36126	0.33183	0.36843	0.17533	0.40827
166.696	0.46735	0.4552	0.48583	0.24277	0.52021
166.454	0.58958	0.59379	0.61559	0.32658	0.63097
166.211	0.71763	0.73132	0.72334	0.44588	0.74982
165.969	0.82309	0.84608	0.83395	0.58218	0.85158
165.726	0.90761	0.92772	0.92287	0.71305	0.91729
165.484	0.96241	0.97889	0.96778	0.83886	0.96106
165.241	0.98742	1	0.99616	0.94475	0.98565
164.998	1	0.99384	1	0.99521	0.99554
164.756	0.99573	0.97099	0.96306	1	1
164.513	0.96595	0.93353	0.93124	0.94788	0.98372
164.271	0.9168	0.87753	0.87689	0.85068	0.93829
164.028	0.86276	0.80993	0.79988	0.73289	0.88461
163.786	0.80489	0.74015	0.74243	0.62251	0.81721
163.543	0.7548	0.6764	0.71693	0.53721	0.74383
163.3	0.70438	0.63147	0.70054	0.446	0.66334
163.058	0.65697	0.60033	0.66871	0.34539	0.58528
162.815	0.59647	0.55501	0.62412	0.25831	0.5006
162.573	0.52334	0.48391	0.56368	0.18956	0.4133
162.33	0.44144	0.39968	0.48869	0.13354	0.33118
162.088	0.34892	0.31206	0.38089	0.10201	0.26482
161.845	0.27434	0.22799	0.28108	0.08303	0.20391
161.602	0.20743	0.15908	0.21216	0.06664	0.15462
161.36	0.15483	0.11151	0.1589	0.0618	0.12741
161.117	0.11727	0.08307	0.11578	0.05235	0.09972
160.875	0.09632	0.06518	0.10848	0.04566	0.08908
160.632	0.08244	0.04934	0.09735	0.04505	0.07632
160.39	0.07442	0.0397	0.08858	0.03538	0.07558
160.147	0.06867	0.04145	0.09515	0.03181	0.06929
159.904	0.06564	0.0465	0.09904	0.02977	0.07152
159.662	0.07535	0.05101	0.11293	0.03832	0.08228
159.419	0.08398	0.05978	0.10747	0.0349	0.08918
159.177	0.10083	0.07253	0.11724	0.03794	0.10616
158.934	0.11646	0.09474	0.14309	0.04534	0.1267
158.692	0.1428	0.13236	0.1841	0.04118	0.14701
158.449	0.18229	0.1698	0.23505	0.05424	0.16488
158.207	0.22424	0.19877	0.27803	0.05888	0.215
157.964	0.26212	0.23621	0.31108	0.06839	0.25122
157.721	0.29122	0.27985	0.35434	0.07109	0.27856
157.479	0.32098	0.30916	0.38557	0.08448	0.31576
157.236	0.34656	0.32939	0.39462	0.09967	0.34472
156.994	0.36511	0.35002	0.41794	0.10311	0.35299
156.751	0.37811	0.35997	0.41418	0.1179	0.36203
156.509	0.38451	0.35953	0.40566	0.14233	0.37339
156.266	0.37859	0.35753	0.40562	0.16454	0.36262
156.023	0.36033	0.34261	0.3885	0.18431	0.34673
155.781	0.33271	0.3067	0.34847	0.21402	0.31843
155.538	0.29828	0.26229	0.29551	0.23035	0.28728
155.296	0.25506	0.2176	0.26447	0.23833	0.25197
155.053	0.21125	0.17342	0.21597	0.23548	0.21572
154.811	0.17005	0.13444	0.17445	0.23827	0.18545
154.568	0.13912	0.10336	0.16986	0.23006	0.16637
154.325	0.11476	0.08034	0.14822	0.21513	0.13886
154.083	0.09254	0.06556	0.12358	0.19977	0.10923
153.84	0.0771	0.05722	0.10603	0.1543	0.08542
153.598	0.06356	0.05506	0.11177	0.1119	0.0726
153.355	0.05708	0.05347	0.10771	0.07568	0.07146
153.113	0.05098	0.04212	0.09016	0.04594	0.0643
152.87	0.04925	0.0306	0.09238	0.03955	0.06879
152.627	0.04551	0.03383	0.08753	0.03992	0.07143
152.385	0.04555	0.03702	0.09328	0.03755	0.07319
152.142	0.0467	0.02934	0.08875	0.03257	0.06655
151.9	0.03553	0.02991	0.08071	0.02651	0.05176
151.657	0.03923	0.03831	0.07433	0.03066	0.04528
151.415	0.0417	0.03514	0.05463	0.02839	0.04318
151.172	0.03909	0.03143	0.06844	0.02457	0.03606
150.929	0.04275	0.03744	0.06349	0.02054	0.03951
150.687	0.03781	0.03405	0.06015	0.02538	0.04439
150.444	0.03741	0.02427	0.08475	0.02855	0.04376
150.202	0.03764	0.02814	0.07611	0.02218	0.05454

## Sheet: Figure 2b
	Normalized intensity / -
Wavenumber / cm-1	Pt/CN	Pt/ECN	Pt/ECN-24h	Pt/LMO	Pt/ELMO
399.191	0.30118	0.24651	0.25662	0.23271	0.1972
401.119	0.3008	0.24401	0.25611	0.23296	0.19574
403.048	0.30229	0.24255	0.25318	0.2328	0.19438
404.976	0.30381	0.24406	0.25101	0.23222	0.19427
406.905	0.30339	0.24605	0.25295	0.23289	0.1949
408.833	0.30184	0.2447	0.25452	0.23402	0.19538
410.762	0.30085	0.24271	0.25348	0.23433	0.19515
412.69	0.29929	0.24291	0.25341	0.23386	0.19428
414.619	0.29681	0.2436	0.25442	0.23299	0.19314
416.547	0.29493	0.24311	0.2546	0.23158	0.19242
418.475	0.29297	0.24098	0.25367	0.22944	0.19284
420.404	0.29009	0.23995	0.25186	0.22747	0.19418
422.332	0.28781	0.24228	0.25045	0.22677	0.19472
424.261	0.28825	0.24526	0.2508	0.22702	0.19319
426.189	0.29098	0.24616	0.25234	0.22669	0.19067
428.118	0.29425	0.24564	0.2534	0.2256	0.18953
430.046	0.29648	0.2455	0.25305	0.22552	0.1912
431.975	0.29559	0.24627	0.25153	0.22626	0.19435
433.903	0.29387	0.24684	0.25112	0.22577	0.1965
435.832	0.29499	0.24607	0.25324	0.22487	0.19643
437.76	0.29779	0.24453	0.25523	0.22542	0.19505
439.688	0.3	0.24397	0.25389	0.22618	0.19332
441.617	0.30003	0.24443	0.25112	0.22515	0.19113
443.545	0.29709	0.24403	0.25111	0.22241	0.18937
445.474	0.29469	0.24307	0.2545	0.22055	0.18881
447.402	0.29591	0.24356	0.25775	0.22189	0.18789
449.331	0.29756	0.24435	0.25846	0.22458	0.18623
451.259	0.29684	0.24418	0.25868	0.22397	0.18547
453.188	0.29471	0.24394	0.25985	0.21912	0.18522
455.116	0.29167	0.2424	0.25975	0.21428	0.18456
457.045	0.28919	0.24034	0.25733	0.21365	0.18452
458.973	0.28942	0.24124	0.25473	0.21694	0.18603
460.902	0.29096	0.24265	0.25478	0.21965	0.18819
462.83	0.291	0.24143	0.25801	0.21963	0.1889
464.758	0.29104	0.24149	0.26236	0.2186	0.18781
466.687	0.29314	0.24505	0.26395	0.21597	0.18637
468.615	0.29412	0.24817	0.26114	0.21228	0.18617
470.544	0.29119	0.24792	0.25735	0.21101	0.18709
472.472	0.28733	0.24618	0.25536	0.21249	0.18638
474.401	0.28487	0.24468	0.25395	0.21402	0.18355
476.329	0.28311	0.2436	0.25272	0.21413	0.18214
478.258	0.28276	0.24428	0.25207	0.21338	0.18361
480.186	0.28349	0.24577	0.25099	0.21312	0.18566
482.115	0.28447	0.24493	0.25082	0.21384	0.18653
484.043	0.28753	0.24241	0.25237	0.21441	0.18615
485.971	0.29211	0.2411	0.25333	0.21366	0.18522
487.9	0.29409	0.24104	0.25444	0.21126	0.18429
489.828	0.29162	0.24141	0.25687	0.20854	0.1825
491.757	0.28691	0.24336	0.25895	0.20708	0.18046
493.685	0.28289	0.24558	0.2603	0.20583	0.18034
495.614	0.28227	0.24594	0.26122	0.20467	0.18237
497.542	0.28474	0.24568	0.2602	0.20422	0.18479
499.471	0.28728	0.24557	0.25713	0.20501	0.18623
501.399	0.28949	0.24516	0.25499	0.20806	0.18574
503.328	0.29141	0.24521	0.25598	0.21041	0.18393
505.256	0.2907	0.24569	0.25884	0.20942	0.18321
507.185	0.28598	0.24565	0.26104	0.2074	0.18273
509.113	0.28082	0.24604	0.26061	0.20538	0.18055
511.041	0.28124	0.24626	0.25904	0.20255	0.17946
512.97	0.28449	0.24295	0.25918	0.19978	0.18055
514.898	0.28317	0.23846	0.25983	0.19873	0.18108
516.827	0.28004	0.23827	0.25976	0.20015	0.18106
518.755	0.27993	0.24153	0.26064	0.20267	0.18207
520.684	0.28011	0.24326	0.26291	0.20227	0.1832
522.612	0.27929	0.24229	0.2641	0.19752	0.18391
524.541	0.27825	0.24167	0.26208	0.19321	0.18486
526.469	0.27789	0.24267	0.2582	0.19354	0.18492
528.398	0.28076	0.24266	0.25475	0.19539	0.18332
530.326	0.28478	0.2405	0.25251	0.19366	0.18173
532.254	0.2848	0.23886	0.25143	0.1903	0.18087
534.183	0.28193	0.23877	0.25335	0.18948	0.18006
536.111	0.2807	0.23993	0.25939	0.19137	0.17972
538.04	0.28313	0.24289	0.26478	0.19472	0.17949
539.968	0.2883	0.24483	0.26473	0.19687	0.17833
541.897	0.2925	0.24344	0.2613	0.19449	0.17702
543.825	0.29115	0.24167	0.2589	0.18981	0.1767
545.754	0.28584	0.24098	0.25962	0.18721	0.17838
547.682	0.28156	0.23996	0.26054	0.18659	0.18103
549.611	0.27887	0.23962	0.25976	0.18642	0.18149
551.539	0.27684	0.23981	0.25914	0.18602	0.18066
553.468	0.27571	0.23829	0.25926	0.18678	0.18081
555.396	0.27493	0.23652	0.25878	0.18966	0.18071
557.324	0.27539	0.23652	0.25849	0.19026	0.1808
559.253	0.27724	0.23904	0.26084	0.18623	0.18151
561.181	0.27733	0.24352	0.26323	0.18198	0.1799
563.11	0.27574	0.24484	0.2609	0.18131	0.17627
565.038	0.27435	0.24181	0.25785	0.18237	0.17436
566.967	0.2736	0.24084	0.26042	0.18111	0.17607
568.895	0.27565	0.24357	0.26622	0.17931	0.18006
570.824	0.27938	0.24484	0.26817	0.18065	0.18162
572.752	0.28033	0.24303	0.2657	0.18302	0.18013
574.681	0.27876	0.24206	0.26315	0.18279	0.1804
576.609	0.27947	0.2428	0.26131	0.18103	0.183
578.537	0.28233	0.2426	0.25956	0.17935	0.18361
580.466	0.28166	0.24039	0.26048	0.17567	0.18027
582.394	0.2786	0.23666	0.2648	0.17148	0.17555
584.323	0.27819	0.23253	0.26669	0.17065	0.17273
586.251	0.27948	0.22944	0.26115	0.17004	0.17168
588.18	0.27976	0.23043	0.25395	0.16655	0.17128
590.108	0.27789	0.2357	0.25127	0.16373	0.17138
592.037	0.2748	0.23952	0.25121	0.16519	0.17142
593.965	0.27414	0.23972	0.25302	0.16863	0.17061
595.894	0.27739	0.24	0.25618	0.16942	0.17028
597.822	0.28009	0.24252	0.25514	0.16915	0.17259
599.75	0.27919	0.24581	0.25075	0.17058	0.17552
601.679	0.27584	0.24487	0.24943	0.17069	0.17553
603.607	0.27022	0.23871	0.25157	0.16749	0.17435
605.536	0.26508	0.23412	0.25283	0.16209	0.17533
607.464	0.26685	0.23435	0.25085	0.15783	0.17648
609.393	0.27618	0.2347	0.24889	0.1585	0.17496
611.321	0.28214	0.23314	0.24973	0.16138	0.17256
613.25	0.27737	0.23254	0.24905	0.16125	0.1704
615.178	0.2708	0.23294	0.24352	0.15871	0.16864
617.107	0.26785	0.23163	0.2359	0.15644	0.16784
619.035	0.26423	0.22922	0.22916	0.15555	0.16746
620.964	0.26078	0.22999	0.22307	0.15609	0.16711
622.892	0.26105	0.23132	0.21811	0.15677	0.1657
624.82	0.26255	0.22638	0.21323	0.15577	0.1638
626.749	0.26259	0.21846	0.20464	0.15282	0.16351
628.677	0.26135	0.21244	0.19456	0.15076	0.16327
630.606	0.25823	0.20726	0.18661	0.1522	0.16177
632.534	0.25566	0.20387	0.17948	0.15696	0.16215
634.463	0.25771	0.2037	0.17256	0.1644	0.1655
636.391	0.26323	0.20409	0.16911	0.17396	0.16928
638.32	0.26704	0.20322	0.16978	0.18229	0.17241
640.248	0.26806	0.20247	0.1696	0.18674	0.17618
642.177	0.26911	0.20282	0.16611	0.189	0.18042
644.105	0.27125	0.20472	0.1629	0.19082	0.18297
646.034	0.27389	0.20773	0.16268	0.19221	0.18383
647.962	0.27582	0.2095	0.16369	0.19355	0.18396
649.89	0.27598	0.20793	0.16337	0.19513	0.18351
651.819	0.27447	0.20423	0.16162	0.19708	0.18362
653.747	0.2725	0.20168	0.15884	0.19853	0.18427
655.676	0.27148	0.20154	0.15568	0.19806	0.18461
657.604	0.27128	0.20243	0.15362	0.19664	0.18471
659.533	0.27154	0.20254	0.153	0.1963	0.18443
661.461	0.27241	0.20133	0.15305	0.19663	0.18401
663.39	0.2732	0.20014	0.15353	0.1966	0.18404
665.318	0.27348	0.20112	0.15554	0.19756	0.18462
667.247	0.27383	0.20436	0.15821	0.19946	0.18563
669.175	0.27521	0.2072	0.15855	0.19987	0.1867
671.103	0.27746	0.20794	0.15765	0.19943	0.18759
673.032	0.27902	0.20779	0.15813	0.20001	0.18826
674.96	0.28008	0.20869	0.1596	0.20113	0.18859
676.889	0.28187	0.21144	0.16107	0.20185	0.189
678.817	0.28405	0.21523	0.16247	0.20261	0.19005
680.746	0.28604	0.21831	0.16406	0.20425	0.19153
682.674	0.28799	0.21977	0.16602	0.20662	0.19297
684.603	0.29011	0.22081	0.16816	0.20893	0.19433
686.531	0.29256	0.223	0.17025	0.21047	0.19563
688.46	0.29545	0.22666	0.17243	0.21136	0.19694
690.388	0.29854	0.23089	0.17476	0.21223	0.19841
692.317	0.30157	0.23423	0.17708	0.21342	0.19992
694.245	0.30448	0.23615	0.17937	0.21467	0.20129
696.173	0.30717	0.23778	0.18179	0.21561	0.20258
698.102	0.30961	0.24055	0.18433	0.21616	0.2039
700.03	0.31179	0.24438	0.18684	0.21661	0.20515
701.959	0.31358	0.24778	0.18905	0.21756	0.2061
703.887	0.31481	0.24931	0.19047	0.2193	0.2068
705.816	0.31579	0.24912	0.19094	0.2213	0.20744
707.744	0.31691	0.24896	0.19112	0.22277	0.20802
709.673	0.31838	0.25033	0.19174	0.22328	0.20852
711.601	0.32014	0.25296	0.19277	0.22318	0.20905
713.53	0.32152	0.25504	0.19351	0.22313	0.20963
715.458	0.32209	0.25537	0.19358	0.22354	0.21024
717.386	0.32254	0.25481	0.1935	0.22424	0.21093
719.315	0.32363	0.25511	0.19389	0.22447	0.2119
721.243	0.32537	0.25702	0.19478	0.22347	0.21314
723.172	0.32739	0.25989	0.19612	0.22181	0.21451
725.1	0.32945	0.26256	0.198	0.22089	0.21602
727.029	0.33174	0.2645	0.20027	0.2211	0.21775
728.957	0.3344	0.26628	0.20268	0.22165	0.21986
730.886	0.33714	0.26895	0.2052	0.22197	0.22244
732.814	0.3397	0.27271	0.20783	0.22235	0.22546
734.743	0.34187	0.27632	0.21017	0.22335	0.22855
736.671	0.3427	0.27773	0.2113	0.22485	0.23101
738.599	0.34093	0.27553	0.21018	0.2261	0.23209
740.528	0.33685	0.27066	0.20696	0.22678	0.23134
742.456	0.33256	0.26604	0.2034	0.22705	0.22905
744.385	0.32992	0.26375	0.20122	0.22615	0.22621
746.313	0.32899	0.263	0.20027	0.22347	0.22385
748.242	0.32872	0.26176	0.19933	0.22054	0.22245
750.17	0.32873	0.25988	0.1981	0.21887	0.22206
752.099	0.32956	0.25915	0.19741	0.21795	0.2226
754.027	0.33151	0.26085	0.19796	0.21657	0.22388
755.956	0.33421	0.2643	0.19968	0.21505	0.2255
757.884	0.33684	0.26765	0.20186	0.21441	0.22695
759.813	0.33874	0.26952	0.20369	0.21464	0.22793
761.741	0.3398	0.27002	0.20471	0.21508	0.22841
763.669	0.34034	0.27029	0.20499	0.21578	0.22847
765.598	0.34073	0.2712	0.20502	0.21758	0.22822
767.526	0.34116	0.27249	0.20526	0.22126	0.22772
769.455	0.34169	0.27344	0.20592	0.22642	0.22706
771.383	0.34228	0.2739	0.20688	0.23103	0.22635
773.312	0.34285	0.27436	0.20773	0.23318	0.22575
775.24	0.34349	0.27532	0.20825	0.23359	0.22551
777.169	0.34433	0.27673	0.20852	0.23431	0.22578
779.097	0.34543	0.278	0.20869	0.23625	0.22657
781.026	0.34687	0.27863	0.20903	0.23931	0.22797
782.954	0.34893	0.27916	0.2099	0.24369	0.23018
784.882	0.35195	0.28076	0.21171	0.25076	0.2334
786.811	0.35621	0.28422	0.21478	0.26365	0.2377
788.739	0.36191	0.28949	0.21948	0.28753	0.24333
790.668	0.36917	0.29615	0.22622	0.32652	0.25093
792.596	0.37824	0.30423	0.23506	0.37429	0.26144
794.525	0.38962	0.31458	0.24546	0.40911	0.27514
796.453	0.40443	0.32852	0.25647	0.41471	0.29154
798.382	0.42466	0.34742	0.26767	0.4032	0.31062
800.31	0.45268	0.37334	0.28076	0.39683	0.33442
802.239	0.48883	0.40821	0.30005	0.40275	0.36593
804.167	0.52628	0.449	0.3291	0.41079	0.40479
806.096	0.55021	0.4838	0.36506	0.40761	0.44287
808.024	0.55028	0.49936	0.39674	0.38807	0.46638
809.952	0.53124	0.49415	0.41261	0.35492	0.46704
811.881	0.50277	0.47481	0.4103	0.31656	0.44705
813.809	0.4702	0.44624	0.3933	0.28099	0.41256
815.738	0.43519	0.41049	0.36491	0.25085	0.3696
817.666	0.3985	0.36972	0.32812	0.22589	0.32412
819.595	0.36261	0.32875	0.28714	0.20703	0.2824
821.523	0.33282	0.29463	0.24727	0.19741	0.25041
823.452	0.31223	0.27046	0.21304	0.19733	0.22969
825.38	0.29541	0.24991	0.18665	0.1971	0.21379
827.309	0.27622	0.22684	0.16786	0.18678	0.19628
829.237	0.25839	0.20564	0.15496	0.17207	0.17991
831.165	0.24711	0.19188	0.1459	0.16267	0.16907
833.094	0.24106	0.18433	0.13915	0.15912	0.16288
835.022	0.23703	0.17912	0.13376	0.1579	0.15885
836.951	0.23393	0.17412	0.12925	0.15701	0.15581
838.879	0.23171	0.16925	0.12548	0.156	0.15339
840.808	0.23029	0.16535	0.1224	0.15509	0.15146
842.736	0.22952	0.16315	0.11998	0.1548	0.14997
844.665	0.22937	0.1624	0.11815	0.15531	0.14892
846.593	0.22978	0.16203	0.11687	0.15611	0.14827
848.522	0.23064	0.16129	0.11604	0.15651	0.14798
850.45	0.23184	0.16057	0.11556	0.15641	0.14803
852.379	0.23332	0.16081	0.11534	0.15636	0.14839
854.307	0.23508	0.16236	0.11536	0.15685	0.14906
856.235	0.23712	0.16447	0.11563	0.15781	0.15007
858.164	0.23943	0.16618	0.11619	0.15862	0.15148
860.092	0.24196	0.16735	0.11705	0.15886	0.15324
862.021	0.24471	0.16885	0.11821	0.15872	0.15522
863.949	0.24763	0.17141	0.11968	0.15876	0.15711
865.878	0.25077	0.17486	0.12149	0.15918	0.15873
867.806	0.25418	0.17848	0.12383	0.15967	0.16022
869.735	0.25795	0.18182	0.12692	0.15979	0.16192
871.663	0.26187	0.18511	0.1307	0.15953	0.16396
873.592	0.26532	0.18841	0.13433	0.15926	0.16606
875.52	0.2677	0.19111	0.13658	0.15939	0.1679
877.448	0.26928	0.19282	0.13723	0.15992	0.16954
879.377	0.27119	0.19422	0.13773	0.16047	0.17131
881.305	0.27436	0.19655	0.13982	0.16062	0.17335
883.234	0.27893	0.20093	0.14447	0.16045	0.17547
885.162	0.28453	0.208	0.15204	0.16043	0.17719
887.091	0.28994	0.21693	0.16213	0.16082	0.17779
889.019	0.29186	0.22342	0.17107	0.1613	0.17639
890.948	0.28613	0.22017	0.17097	0.16128	0.17266
892.876	0.27344	0.2056	0.15856	0.16063	0.16748
894.805	0.26035	0.18837	0.14172	0.15987	0.16221
896.733	0.25181	0.17673	0.12882	0.15958	0.15775
898.662	0.24783	0.17154	0.12134	0.15989	0.15432
900.59	0.24648	0.16973	0.11729	0.16041	0.15184
902.518	0.24644	0.16884	0.115	0.1607	0.15017
904.447	0.24712	0.16827	0.11363	0.16071	0.14916
906.375	0.2483	0.16845	0.11277	0.1609	0.1487
908.304	0.24986	0.16968	0.11219	0.16157	0.14873
910.232	0.25166	0.17145	0.11176	0.16261	0.14912
912.161	0.25357	0.17297	0.1114	0.16356	0.14974
914.089	0.25551	0.17389	0.11111	0.16418	0.15049
916.018	0.25747	0.17468	0.11098	0.16463	0.15132
917.946	0.25946	0.176	0.11105	0.16533	0.15224
919.875	0.26144	0.17797	0.11136	0.16643	0.15327
921.803	0.2634	0.18002	0.11186	0.16769	0.15437
923.731	0.26535	0.18153	0.11246	0.16874	0.15549
925.66	0.2673	0.18252	0.11308	0.16948	0.15663
927.588	0.26928	0.1836	0.11369	0.1702	0.15778
929.517	0.27124	0.18526	0.1143	0.1712	0.15896
931.445	0.2732	0.18739	0.11496	0.17252	0.16019
933.374	0.27514	0.18935	0.11573	0.17383	0.16148
935.302	0.27711	0.19076	0.11664	0.17483	0.16281
937.231	0.2791	0.19184	0.11768	0.17559	0.16418
939.159	0.28105	0.19319	0.11877	0.17642	0.16559
941.088	0.28292	0.19506	0.11982	0.17754	0.16702
943.016	0.28476	0.19714	0.12081	0.1788	0.16846
944.945	0.28661	0.19889	0.12177	0.17991	0.16991
946.873	0.28846	0.20013	0.12275	0.18072	0.17136
948.801	0.29029	0.20124	0.12379	0.1814	0.17279
950.73	0.2921	0.20273	0.12492	0.18225	0.17419
952.658	0.2939	0.20462	0.12611	0.1834	0.17557
954.587	0.29571	0.20648	0.12731	0.18464	0.17692
956.515	0.29751	0.20786	0.12844	0.18571	0.17824
958.444	0.29932	0.20885	0.12949	0.18662	0.17952
960.372	0.30118	0.20996	0.13048	0.18762	0.18081
962.301	0.30316	0.21162	0.13151	0.18906	0.18219
964.229	0.30526	0.21378	0.13267	0.19098	0.18373
966.158	0.3075	0.21599	0.13404	0.19326	0.18544
968.086	0.30983	0.21796	0.13564	0.19564	0.18728
970.014	0.31216	0.21979	0.1374	0.19785	0.18915
971.943	0.31433	0.22176	0.13916	0.19967	0.19098
973.871	0.31617	0.22379	0.14056	0.20111	0.19263
975.8	0.31762	0.22545	0.1413	0.20211	0.19403
977.728	0.31879	0.22637	0.14137	0.20259	0.19518
979.657	0.31991	0.22672	0.14111	0.20256	0.19611
981.585	0.32117	0.22713	0.1409	0.20215	0.19693
983.514	0.32264	0.22811	0.14097	0.20137	0.19772
985.442	0.32433	0.22976	0.14141	0.20019	0.19852
987.371	0.32621	0.23174	0.1423	0.19892	0.1994
989.299	0.32808	0.23356	0.1435	0.19805	0.20039
991.228	0.32964	0.2348	0.1445	0.19783	0.20145
993.156	0.33071	0.23543	0.14482	0.19816	0.20247
995.084	0.33156	0.23596	0.14463	0.19892	0.2034
997.013	0.33266	0.23694	0.14464	0.19999	0.20436
998.941	0.33429	0.23839	0.14526	0.20118	0.20551
1000.87	0.33643	0.2401	0.14651	0.20236	0.20692
1002.8	0.3388	0.24198	0.14824	0.2034	0.20845
1004.73	0.34099	0.24411	0.15026	0.20425	0.20988
1006.66	0.34281	0.24645	0.15243	0.20498	0.21108
1008.58	0.34413	0.24854	0.15443	0.2058	0.21202
1010.51	0.34468	0.24951	0.15554	0.20667	0.21262
1012.44	0.34437	0.24884	0.15503	0.20748	0.21285
1014.37	0.34373	0.24716	0.15312	0.20826	0.21289
1016.3	0.3436	0.24585	0.15096	0.20913	0.21308
1018.23	0.34448	0.24581	0.14961	0.21014	0.21369
1020.15	0.3463	0.24684	0.14934	0.21119	0.21478
1022.08	0.3487	0.24836	0.14987	0.21216	0.21626
1024.01	0.35129	0.25	0.15083	0.21305	0.21798
1025.94	0.35389	0.25184	0.15199	0.21401	0.21982
1027.87	0.35646	0.25398	0.15324	0.21515	0.22172
1029.8	0.35897	0.2563	0.15453	0.21648	0.22367
1031.73	0.36143	0.25849	0.15584	0.21788	0.22566
1033.65	0.3639	0.26043	0.15716	0.21928	0.22771
1035.58	0.36642	0.26228	0.15846	0.22079	0.22986
1037.51	0.36902	0.26435	0.15977	0.22257	0.23214
1039.44	0.37171	0.2668	0.16112	0.2247	0.23457
1041.37	0.37452	0.26946	0.1626	0.22711	0.23718
1043.3	0.37744	0.27211	0.16432	0.22965	0.23999
1045.22	0.3805	0.27476	0.16633	0.23228	0.24302
1047.15	0.38375	0.27767	0.16862	0.23511	0.24626
1049.08	0.38719	0.28098	0.17119	0.23821	0.24968
1051.01	0.39069	0.28457	0.17396	0.24148	0.2532
1052.94	0.39423	0.2882	0.17682	0.24492	0.25679
1054.87	0.39786	0.29176	0.1797	0.24856	0.26054
1056.8	0.40158	0.29529	0.1826	0.2524	0.26439
1058.72	0.40533	0.29894	0.18558	0.25643	0.26825
1060.65	0.40898	0.30276	0.18867	0.26068	0.27207
1062.58	0.41247	0.3066	0.19179	0.26519	0.27576
1064.51	0.41571	0.3101	0.19485	0.27008	0.27923
1066.44	0.41862	0.3131	0.19775	0.27552	0.28243
1068.37	0.4212	0.31569	0.20041	0.28162	0.28533
1070.29	0.42352	0.31809	0.20282	0.28822	0.2879
1072.22	0.42564	0.32041	0.20505	0.29471	0.29007
1074.15	0.42752	0.32258	0.20717	0.30037	0.2918
1076.08	0.42916	0.32436	0.20912	0.30485	0.29308
1078.01	0.43049	0.32554	0.21074	0.30838	0.29388
1079.94	0.43137	0.32603	0.21173	0.31148	0.29416
1081.87	0.43173	0.32584	0.21186	0.31444	0.29396
1083.79	0.43169	0.32497	0.21105	0.31712	0.29332
1085.72	0.43151	0.32352	0.20943	0.31892	0.29237
1087.65	0.43147	0.32172	0.20737	0.31926	0.29132
1089.58	0.43179	0.32	0.20532	0.31819	0.29034
1091.51	0.43268	0.31885	0.20369	0.31629	0.28963
1093.44	0.43427	0.3186	0.20278	0.31394	0.28934
1095.36	0.43656	0.3193	0.20271	0.31122	0.28963
1097.29	0.43948	0.32076	0.20352	0.30804	0.29054
1099.22	0.44293	0.32278	0.20519	0.30433	0.29208
1101.15	0.44685	0.32536	0.20766	0.30001	0.29421
1103.08	0.45117	0.32859	0.21084	0.29513	0.29691
1105.01	0.45585	0.33244	0.21466	0.28967	0.30017
1106.94	0.46082	0.33673	0.21911	0.28342	0.30391
1108.86	0.46602	0.34134	0.22418	0.27645	0.30813
1110.79	0.47142	0.34625	0.2298	0.26949	0.3128
1112.72	0.47695	0.35148	0.23584	0.2634	0.31794
1114.65	0.48257	0.35699	0.24211	0.25872	0.32352
1116.58	0.48837	0.36279	0.2486	0.2556	0.32954
1118.51	0.49449	0.36898	0.25559	0.2541	0.33596
1120.43	0.50104	0.37579	0.26349	0.25408	0.34281
1122.36	0.50812	0.38352	0.27268	0.25523	0.35018
1124.29	0.51581	0.39258	0.2836	0.25724	0.35815
1126.22	0.52413	0.40331	0.29683	0.25998	0.36669
1128.15	0.53274	0.4156	0.31274	0.26328	0.37568
1130.08	0.54048	0.42832	0.33053	0.26688	0.38464
1132	0.54545	0.43869	0.34704	0.27046	0.39266
1133.93	0.54624	0.4431	0.35726	0.27381	0.39867
1135.86	0.54342	0.44038	0.35852	0.27689	0.40225
1137.79	0.53964	0.43374	0.35393	0.27977	0.40413
1139.72	0.53761	0.42807	0.34931	0.28247	0.40568
1141.65	0.53852	0.42645	0.34861	0.28513	0.40819
1143.58	0.54199	0.42934	0.35299	0.28798	0.41223
1145.5	0.54668	0.43554	0.36169	0.29118	0.41754
1147.43	0.55087	0.44265	0.37222	0.29478	0.42312
1149.36	0.55312	0.44767	0.38058	0.29863	0.42767
1151.29	0.55328	0.44887	0.38376	0.30234	0.43022
1153.22	0.55278	0.44739	0.38251	0.305	0.43074
1155.15	0.55327	0.44597	0.37998	0.30549	0.43014
1157.07	0.55554	0.44656	0.37881	0.30383	0.42964
1159	0.55946	0.44967	0.38034	0.30179	0.43012
1160.93	0.56437	0.45485	0.38485	0.30112	0.43187
1162.86	0.56937	0.46081	0.39118	0.30203	0.43465
1164.79	0.57356	0.46565	0.39677	0.30373	0.43802
1166.72	0.57671	0.46847	0.40005	0.3057	0.44158
1168.65	0.57984	0.47062	0.4026	0.30788	0.44534
1170.57	0.58411	0.47417	0.407	0.31035	0.4496
1172.5	0.58964	0.47969	0.41393	0.31311	0.45455
1174.43	0.59596	0.48652	0.42258	0.31605	0.46025
1176.36	0.60281	0.49404	0.4322	0.31916	0.4667
1178.29	0.61012	0.50211	0.44257	0.32248	0.47391
1180.22	0.61779	0.51072	0.45354	0.32608	0.48181
1182.14	0.62558	0.51961	0.4648	0.3299	0.49026
1184.07	0.6331	0.52822	0.47566	0.33362	0.49915
1186	0.64022	0.53614	0.48533	0.33699	0.50851
1187.93	0.6472	0.54365	0.49405	0.33999	0.51835
1189.86	0.6546	0.55179	0.50356	0.34285	0.5287
1191.79	0.66296	0.56177	0.51584	0.34582	0.53963
1193.72	0.67249	0.57416	0.53187	0.34904	0.5511
1195.64	0.68302	0.58888	0.55166	0.35243	0.56293
1197.57	0.69415	0.60551	0.57496	0.35586	0.57484
1199.5	0.70549	0.62364	0.60156	0.35925	0.58644
1201.43	0.71651	0.64283	0.63072	0.36258	0.59739
1203.36	0.72639	0.6619	0.66048	0.36589	0.60736
1205.29	0.73399	0.67864	0.6872	0.36914	0.61582
1207.21	0.73797	0.68997	0.70531	0.37222	0.62222
1209.14	0.73739	0.69266	0.70872	0.37505	0.62651
1211.07	0.73254	0.68549	0.69598	0.37767	0.62931
1213	0.72572	0.67162	0.67382	0.38036	0.63191
1214.93	0.72063	0.6576	0.6527	0.38337	0.63583
1216.86	0.72026	0.64952	0.64041	0.38684	0.64202
1218.79	0.72547	0.6502	0.64027	0.3907	0.65103
1220.71	0.73557	0.65938	0.65245	0.39485	0.66306
1222.64	0.74927	0.6754	0.67571	0.39923	0.67756
1224.57	0.76515	0.69649	0.70844	0.40385	0.69369
1226.5	0.78227	0.72132	0.74891	0.4087	0.7108
1228.43	0.80008	0.7489	0.79506	0.4137	0.72858
1230.36	0.81781	0.77808	0.84342	0.41875	0.74702
1232.28	0.83446	0.80747	0.88921	0.42387	0.76582
1234.21	0.84912	0.83534	0.92883	0.4291	0.78406
1236.14	0.86086	0.85946	0.96005	0.43449	0.80077
1238.07	0.86866	0.87744	0.98128	0.43995	0.81563
1240	0.87178	0.8877	0.99351	0.44526	0.82845
1241.93	0.87032	0.89035	0.99926	0.45019	0.83871
1243.86	0.86494	0.88677	1	0.45464	0.84602
1245.78	0.8564	0.87818	0.99622	0.45864	0.84989
1247.71	0.84563	0.86578	0.98936	0.4622	0.84986
1249.64	0.83328	0.85085	0.97916	0.46527	0.84609
1251.57	0.81972	0.83425	0.96439	0.46786	0.83951
1253.5	0.8054	0.81666	0.94602	0.46999	0.83089
1255.43	0.79065	0.79874	0.92655	0.47169	0.82043
1257.35	0.77564	0.78085	0.90645	0.47293	0.80833
1259.28	0.76074	0.76313	0.88504	0.47368	0.79496
1261.21	0.74637	0.74567	0.86227	0.47392	0.78064
1263.14	0.73253	0.72861	0.83873	0.47366	0.76569
1265.07	0.71917	0.71216	0.81579	0.47299	0.75057
1267	0.70654	0.69663	0.79471	0.47224	0.73583
1268.93	0.69504	0.68248	0.77602	0.47172	0.72178
1270.85	0.68485	0.67007	0.75971	0.47167	0.70853
1272.78	0.67585	0.65946	0.74546	0.47212	0.69626
1274.71	0.66765	0.6502	0.73282	0.47277	0.68493
1276.64	0.65972	0.64157	0.72099	0.47334	0.67419
1278.57	0.65156	0.63272	0.70811	0.47377	0.66373
1280.5	0.64254	0.62237	0.6917	0.47411	0.65355
1282.42	0.6322	0.60912	0.6702	0.47435	0.6437
1284.35	0.62079	0.59271	0.64473	0.47444	0.63422
1286.28	0.60961	0.5751	0.61931	0.47441	0.62525
1288.21	0.60045	0.55927	0.59783	0.47452	0.61693
1290.14	0.5943	0.54687	0.58158	0.4751	0.60924
1292.07	0.59093	0.53779	0.56976	0.47632	0.60195
1294	0.58978	0.53142	0.56137	0.47834	0.59496
1295.92	0.59084	0.52783	0.55635	0.48138	0.58874
1297.85	0.59462	0.5278	0.55555	0.4858	0.58424
1299.78	0.60168	0.53229	0.56022	0.4919	0.58248
1301.71	0.61244	0.54224	0.57177	0.49971	0.58442
1303.64	0.62708	0.55841	0.59143	0.50842	0.59082
1305.57	0.6455	0.58099	0.6199	0.51578	0.60187
1307.49	0.66721	0.6095	0.65727	0.51927	0.61716
1309.42	0.69117	0.64279	0.70274	0.51843	0.63566
1311.35	0.71577	0.67902	0.75403	0.51447	0.65589
1313.28	0.73886	0.71541	0.80623	0.50882	0.67615
1315.21	0.75759	0.74753	0.85095	0.50294	0.69451
1317.14	0.76898	0.76964	0.87958	0.49833	0.70942
1319.07	0.77222	0.77847	0.88945	0.49626	0.72054
1320.99	0.76944	0.77631	0.8842	0.4971	0.7284
1322.92	0.76381	0.7687	0.8705	0.49985	0.73345
1324.85	0.75783	0.7604	0.85554	0.50301	0.73609
1326.78	0.7527	0.75376	0.8436	0.50559	0.7363
1328.71	0.7482	0.74912	0.8349	0.50722	0.73348
1330.64	0.74311	0.74518	0.82739	0.50777	0.72659
1332.56	0.73543	0.73913	0.8183	0.50702	0.71403
1334.49	0.72205	0.72635	0.80195	0.50432	0.69386
1336.42	0.69971	0.70145	0.77049	0.49911	0.66513
1338.35	0.66787	0.66207	0.72152	0.49252	0.62912
1340.28	0.63071	0.61297	0.66353	0.48712	0.58983
1342.21	0.59489	0.56391	0.60897	0.48432	0.55194
1344.14	0.56595	0.52341	0.56506	0.4837	0.51882
1346.06	0.54699	0.49606	0.53294	0.48495	0.49289
1347.99	0.5383	0.48235	0.51012	0.48839	0.47557
1349.92	0.53749	0.47899	0.49231	0.49403	0.46675
1351.85	0.54115	0.48083	0.4758	0.50152	0.46502
1353.78	0.54663	0.48371	0.45925	0.51033	0.46842
1355.71	0.55311	0.48636	0.44357	0.52021	0.47541
1357.63	0.56085	0.48961	0.43066	0.5308	0.48487
1359.56	0.5703	0.49472	0.42207	0.54156	0.49599
1361.49	0.58302	0.50359	0.41828	0.55375	0.50925
1363.42	0.60139	0.51839	0.41889	0.57022	0.52623
1365.35	0.62564	0.53955	0.42338	0.59171	0.54732
1367.28	0.65458	0.5668	0.43166	0.61746	0.57215
1369.21	0.6894	0.60221	0.44344	0.64968	0.60218
1371.13	0.7328	0.64924	0.45822	0.69252	0.64003
1373.06	0.78697	0.71102	0.47586	0.7491	0.68797
1374.99	0.85043	0.78614	0.49603	0.81668	0.74511
1376.92	0.9117	0.85988	0.51806	0.87964	0.80161
1378.85	0.95614	0.91097	0.54199	0.92073	0.84448
1380.78	0.98213	0.93606	0.56801	0.93976	0.8723
1382.7	0.99615	0.94633	0.59678	0.94426	0.89052
1384.63	1	0.94878	0.6299	0.9362	0.90092
1386.56	0.99662	0.94853	0.66749	0.92078	0.90674
1388.49	0.99434	0.9516	0.70685	0.90871	0.91473
1390.42	0.99528	0.95885	0.74536	0.90264	0.92651
1392.35	0.99536	0.96703	0.78258	0.89775	0.93825
1394.28	0.99439	0.97482	0.81794	0.89264	0.9489
1396.2	0.9947	0.98226	0.84959	0.88894	0.96019
1398.13	0.99547	0.98858	0.87718	0.88599	0.97206
1400.06	0.99571	0.99381	0.90125	0.88263	0.98334
1401.99	0.99481	0.99789	0.92145	0.87747	0.99216
1403.92	0.99159	1	0.93843	0.86904	0.9973
1405.85	0.98676	0.99994	0.95195	0.85896	0.99968
1407.77	0.98032	0.99691	0.96088	0.84942	1
1409.7	0.97044	0.98913	0.96459	0.8408	0.99752
1411.63	0.95692	0.9759	0.96249	0.83356	0.9909
1413.56	0.94043	0.9581	0.95663	0.82724	0.97976
1415.49	0.92057	0.93663	0.94951	0.81949	0.96382
1417.42	0.89812	0.9126	0.94075	0.80962	0.94407
1419.35	0.8781	0.89	0.92913	0.80288	0.92496
1421.27	0.8635	0.87212	0.91742	0.8027	0.9095
1423.2	0.85032	0.85631	0.90737	0.80425	0.89513
1425.13	0.83655	0.84063	0.89802	0.80471	0.87999
1427.06	0.82444	0.82698	0.8901	0.80629	0.86558
1428.99	0.8161	0.81752	0.88338	0.81239	0.85425
1430.92	0.81092	0.8113	0.87578	0.82407	0.84602
1432.84	0.80213	0.80107	0.86611	0.8339	0.83532
1434.77	0.78447	0.7812	0.85372	0.83502	0.81811
1436.7	0.76518	0.75841	0.838	0.83533	0.79995
1438.63	0.75347	0.74236	0.82271	0.84442	0.78754
1440.56	0.74734	0.73282	0.81283	0.85814	0.77907
1442.49	0.74313	0.72728	0.80939	0.87106	0.77157
1444.42	0.74157	0.72658	0.81217	0.88334	0.76586
1446.34	0.74333	0.73113	0.82094	0.89599	0.76298
1448.27	0.74885	0.74094	0.83479	0.91054	0.76365
1450.2	0.75736	0.75467	0.85137	0.92721	0.76752
1452.13	0.76508	0.76806	0.86781	0.94253	0.77173
1454.06	0.76735	0.77624	0.8826	0.95182	0.77265
1455.99	0.76543	0.77976	0.89605	0.9573	0.77134
1457.91	0.76826	0.7857	0.90572	0.96931	0.7748
1459.84	0.77608	0.79425	0.90797	0.98711	0.78294
1461.77	0.7782	0.79689	0.90507	0.99825	0.78715
1463.7	0.77175	0.79117	0.89818	1	0.78521
1465.63	0.76266	0.78165	0.88539	0.99891	0.78205
1467.56	0.753	0.77036	0.86866	0.99686	0.77931
1469.49	0.7385	0.75468	0.85132	0.98946	0.77313
1471.41	0.71942	0.73523	0.83254	0.97763	0.76303
1473.34	0.70331	0.7181	0.8111	0.96964	0.75446
1475.27	0.69372	0.7062	0.78945	0.96873	0.75016
1477.2	0.6867	0.69667	0.76934	0.96997	0.74729
1479.13	0.67901	0.68713	0.75104	0.96937	0.74355
1481.06	0.67051	0.67735	0.73439	0.96601	0.73903
1482.98	0.66187	0.66764	0.71881	0.95994	0.73423
1484.91	0.65249	0.65752	0.70445	0.95029	0.7283
1486.84	0.64171	0.64635	0.69144	0.93652	0.72043
1488.77	0.63126	0.63539	0.67882	0.9209	0.71228
1490.7	0.62389	0.6269	0.6658	0.90662	0.7061
1492.63	0.61805	0.61966	0.65373	0.8919	0.70012
1494.56	0.60923	0.60996	0.64376	0.87158	0.69032
1496.48	0.59896	0.59879	0.63446	0.84779	0.67799
1498.41	0.5926	0.59033	0.62444	0.82725	0.6676
1500.34	0.58913	0.58385	0.61442	0.8089	0.6585
1502.27	0.58249	0.5747	0.60626	0.78572	0.64602
1504.2	0.5689	0.55991	0.60113	0.75312	0.62729
1506.13	0.5548	0.54449	0.59694	0.71787	0.60735
1508.05	0.55187	0.5382	0.59083	0.69411	0.59594
1509.98	0.55641	0.53874	0.58526	0.67884	0.59091
1511.91	0.55869	0.53853	0.58346	0.66079	0.58468
1513.84	0.5577	0.53677	0.58575	0.63843	0.57627
1515.77	0.55598	0.53529	0.59136	0.6144	0.56744
1517.7	0.55515	0.535	0.59923	0.59029	0.5594
1519.63	0.55533	0.53578	0.6089	0.566	0.55244
1521.55	0.55918	0.53979	0.62009	0.54437	0.5489
1523.48	0.569	0.54897	0.63114	0.52874	0.551
1525.41	0.5808	0.5602	0.6422	0.51518	0.55578
1527.34	0.59235	0.57177	0.65447	0.50104	0.56151
1529.27	0.60355	0.58357	0.6675	0.48663	0.56813
1531.2	0.61218	0.59381	0.68192	0.46974	0.57383
1533.12	0.61972	0.60369	0.69804	0.45224	0.57986
1535.05	0.62831	0.61465	0.71337	0.43787	0.58821
1536.98	0.63243	0.62174	0.72711	0.42173	0.5945
1538.91	0.63046	0.62333	0.74067	0.40225	0.59736
1540.84	0.63269	0.62727	0.75061	0.39178	0.60478
1542.77	0.64241	0.63607	0.75344	0.39469	0.61893
1544.7	0.65212	0.64409	0.75232	0.40176	0.63351
1546.62	0.65817	0.64874	0.74989	0.40787	0.64536
1548.55	0.66027	0.65007	0.74755	0.41196	0.6541
1550.48	0.6594	0.64909	0.74616	0.41448	0.66037
1552.41	0.65652	0.6468	0.746	0.41608	0.6648
1554.34	0.65149	0.64322	0.7474	0.41644	0.66725
1556.27	0.64268	0.63711	0.75093	0.4137	0.66645
1558.19	0.63342	0.63107	0.75591	0.41185	0.66496
1560.12	0.63588	0.63465	0.75832	0.42486	0.67207
1562.05	0.64817	0.64621	0.7587	0.44977	0.68595
1563.98	0.65635	0.65471	0.76155	0.47034	0.69564
1565.91	0.65772	0.65804	0.76708	0.48368	0.69898
1567.84	0.65577	0.65884	0.77354	0.49379	0.69857
1569.76	0.65428	0.65992	0.77909	0.50535	0.69721
1571.69	0.65447	0.66207	0.78227	0.52007	0.69591
1573.62	0.6509	0.66066	0.78325	0.53217	0.6907
1575.55	0.6433	0.65519	0.7814	0.54263	0.6816
1577.48	0.63957	0.65178	0.77452	0.56143	0.67521
1579.41	0.63866	0.64987	0.76391	0.58719	0.67119
1581.34	0.63387	0.64453	0.75152	0.61278	0.66471
1583.26	0.62535	0.63597	0.73694	0.63879	0.65654
1585.19	0.61559	0.62613	0.71987	0.66752	0.6494
1587.12	0.60534	0.61561	0.70002	0.69908	0.64449
1589.05	0.59507	0.6049	0.67821	0.73287	0.64247
1590.98	0.58558	0.5949	0.65655	0.76815	0.64358
1592.91	0.57776	0.58659	0.63722	0.80389	0.64746
1594.83	0.57237	0.58071	0.62184	0.83901	0.65366
1596.76	0.56977	0.57748	0.61121	0.872	0.66147
1598.69	0.56971	0.57635	0.60569	0.90095	0.66983
1600.62	0.57168	0.57676	0.6048	0.92446	0.6778
1602.55	0.5754	0.57857	0.60775	0.94234	0.68497
1604.48	0.58062	0.58167	0.61401	0.95544	0.69113
1606.41	0.58678	0.58562	0.62295	0.96473	0.6962
1608.33	0.59373	0.59045	0.63394	0.9715	0.70075
1610.26	0.60191	0.59675	0.64643	0.97671	0.70545
1612.19	0.61051	0.60397	0.6607	0.97936	0.70977
1614.12	0.61704	0.61036	0.67753	0.97645	0.71211
1616.05	0.62394	0.61812	0.69782	0.97013	0.71454
1617.98	0.63784	0.63238	0.7194	0.96784	0.72226
1619.9	0.65555	0.65014	0.73956	0.96676	0.73297
1621.83	0.67002	0.66578	0.7608	0.95943	0.74156
1623.76	0.68309	0.68083	0.78291	0.94802	0.74961
1625.69	0.69735	0.69696	0.8029	0.93669	0.75914
1627.62	0.711	0.71228	0.81998	0.92484	0.76838
1629.55	0.72311	0.72571	0.83478	0.91239	0.77639
1631.48	0.73165	0.73544	0.84752	0.89805	0.7819
1633.4	0.73374	0.73895	0.85764	0.87856	0.78246
1635.33	0.73409	0.73985	0.86391	0.85835	0.78121
1637.26	0.74012	0.74405	0.86374	0.84556	0.78365
1639.19	0.74794	0.74878	0.86014	0.83618	0.78696
1641.12	0.75051	0.74858	0.85485	0.82234	0.78545
1643.05	0.74624	0.74223	0.84875	0.80269	0.77812
1644.97	0.73674	0.73093	0.84078	0.7796	0.76703
1646.9	0.72793	0.71914	0.82689	0.7599	0.75663
1648.83	0.72107	0.7083	0.81052	0.74496	0.74748
1650.76	0.70714	0.69164	0.79538	0.72382	0.73254
1652.69	0.68925	0.67123	0.77661	0.69896	0.71453
1654.62	0.68389	0.66053	0.75132	0.68885	0.70624
1656.55	0.68656	0.65677	0.7285	0.68824	0.70386
1658.47	0.68313	0.64874	0.70997	0.68074	0.69641
1660.4	0.67295	0.6359	0.69322	0.66554	0.68347
1662.33	0.66177	0.62276	0.67717	0.64908	0.66943
1664.26	0.65319	0.61209	0.66129	0.63545	0.65709
1666.19	0.64466	0.60199	0.64781	0.62175	0.64473
1668.12	0.63358	0.59026	0.63649	0.60495	0.63036
1670.04	0.62422	0.58026	0.62536	0.59026	0.61727
1671.97	0.61818	0.57339	0.61487	0.58011	0.60668
1673.9	0.61163	0.56662	0.60589	0.5701	0.59545
1675.83	0.60594	0.56096	0.59712	0.56095	0.5847
1677.76	0.60278	0.55767	0.58784	0.55309	0.57591
1679.69	0.59734	0.5527	0.57969	0.53969	0.56516
1681.62	0.58546	0.54245	0.5725	0.51635	0.54904
1683.54	0.57094	0.52966	0.56293	0.48911	0.53065
1685.47	0.56346	0.52184	0.54729	0.47111	0.51795
1687.4	0.56188	0.51797	0.52909	0.4625	0.51016
1689.33	0.55693	0.51068	0.51103	0.4525	0.49968
1691.26	0.54683	0.49872	0.49274	0.43813	0.48494
1693.19	0.53145	0.48227	0.47545	0.41829	0.46584
1695.11	0.5124	0.46246	0.457	0.3942	0.44344
1697.04	0.4949	0.44352	0.43695	0.37206	0.42206
1698.97	0.47881	0.42549	0.41581	0.35252	0.40182
1700.9	0.46589	0.40957	0.39063	0.33841	0.38423
1702.83	0.45751	0.39715	0.36439	0.33182	0.3708
1704.76	0.44688	0.38299	0.33975	0.32497	0.35629
1706.69	0.43288	0.36617	0.31508	0.31637	0.33982
1708.61	0.41883	0.34961	0.29115	0.30953	0.32408
1710.54	0.40377	0.33271	0.26954	0.30301	0.30825
1712.47	0.38623	0.3143	0.25059	0.29453	0.29107
1714.4	0.36615	0.29435	0.23425	0.28282	0.27234
1716.33	0.34632	0.27503	0.21887	0.26976	0.25418
1718.26	0.33311	0.2614	0.20263	0.26192	0.2416
1720.18	0.32669	0.25375	0.18709	0.25986	0.23475
1722.11	0.31987	0.24626	0.1742	0.25627	0.22784
1724.04	0.31015	0.2367	0.16333	0.24903	0.21882
1725.97	0.29972	0.22672	0.15381	0.24098	0.20935
1727.9	0.28892	0.21669	0.14563	0.23266	0.19972
1729.83	0.2767	0.20586	0.13887	0.2229	0.18911
1731.76	0.26176	0.19313	0.13371	0.2102	0.17648
1733.68	0.24803	0.18136	0.12834	0.19911	0.16495
1735.61	0.24232	0.17589	0.12094	0.19737	0.15996
1737.54	0.23961	0.17292	0.11388	0.19906	0.15755
1739.47	0.23349	0.16747	0.10843	0.19681	0.15258
1741.4	0.22678	0.16176	0.10329	0.19378	0.14726
1743.33	0.22103	0.15697	0.09835	0.1916	0.14278
1745.25	0.21433	0.15141	0.09416	0.18788	0.13762
1747.18	0.20609	0.14456	0.09084	0.18182	0.13129
1749.11	0.19716	0.1372	0.08797	0.17441	0.12441
1751.04	0.19036	0.13174	0.08447	0.16916	0.11922
1752.97	0.18699	0.12918	0.08025	0.16766	0.11673
1754.9	0.18364	0.12666	0.07659	0.16608	0.11425
1756.83	0.1789	0.12291	0.07361	0.16294	0.11072
1758.75	0.17469	0.11959	0.07078	0.16062	0.10775
1760.68	0.17142	0.11725	0.06812	0.15948	0.10559
1762.61	0.16825	0.11508	0.06508	0.15813	0.10329
1764.54	0.16309	0.11105	0.06178	0.15387	0.09908
1766.47	0.15483	0.10429	0.05923	0.1457	0.09248
1768.4	0.14563	0.09672	0.05742	0.13654	0.08558
1770.32	0.13685	0.08957	0.05593	0.12792	0.0793
1772.25	0.13019	0.08432	0.0539	0.12156	0.07468
1774.18	0.12814	0.08298	0.0505	0.12023	0.0736
1776.11	0.12778	0.08304	0.04682	0.12061	0.07381
1778.04	0.12503	0.08107	0.04402	0.11816	0.07214
1779.97	0.12052	0.0775	0.04176	0.11374	0.0691
1781.9	0.11602	0.07393	0.0395	0.10943	0.06609
1783.82	0.11174	0.07072	0.03721	0.10544	0.06326
1785.75	0.1079	0.06807	0.03491	0.10202	0.06077
1787.68	0.10401	0.06537	0.03283	0.09855	0.05823
1789.61	0.0982	0.06093	0.03165	0.09289	0.05416
1791.54	0.09155	0.05569	0.03089	0.08632	0.04945
1793.47	0.08808	0.05307	0.0291	0.08344	0.04727
1795.39	0.08726	0.05283	0.0266	0.08356	0.04719
1797.32	0.08513	0.05171	0.02475	0.08211	0.04604
1799.25	0.08127	0.04909	0.02359	0.07866	0.04353
1801.18	0.0779	0.0466	0.02229	0.07585	0.04143
1803.11	0.07581	0.04506	0.0206	0.07462	0.04039
1805.04	0.07389	0.04381	0.01896	0.07358	0.03948
1806.97	0.07111	0.04212	0.01774	0.07146	0.03786
1808.89	0.0677	0.03997	0.01684	0.06857	0.03573
1810.82	0.0646	0.0379	0.0159	0.06604	0.03388
1812.75	0.06236	0.03627	0.0147	0.06456	0.03272
1814.68	0.06029	0.03478	0.01353	0.06327	0.0317
1816.61	0.05784	0.03323	0.0126	0.06146	0.03035
1818.54	0.05536	0.03189	0.01177	0.05949	0.02894
1820.46	0.05284	0.03049	0.01101	0.05741	0.02751
1822.39	0.04962	0.02826	0.01059	0.0545	0.02551
1824.32	0.04601	0.0255	0.01037	0.05115	0.02322
1826.25	0.04303	0.02334	0.00996	0.04852	0.02142
1828.18	0.04023	0.02161	0.00952	0.04604	0.01975
1830.11	0.03793	0.02044	0.00892	0.04408	0.01846
1832.04	0.03728	0.02045	0.0077	0.04405	0.01849
1833.96	0.03683	0.0203	0.00648	0.0443	0.01869
1835.89	0.03525	0.01911	0.00576	0.0433	0.01799
1837.82	0.0333	0.01783	0.00521	0.04187	0.01699
1839.75	0.03101	0.01658	0.00482	0.03999	0.01568
1841.68	0.02706	0.01406	0.00509	0.03616	0.01302
1843.61	0.02272	0.01099	0.0056	0.03187	0.01003
1845.53	0.0215	0.01012	0.00508	0.03122	0.00952
1847.46	0.0226	0.01108	0.0038	0.0332	0.01085
1849.39	0.02287	0.01166	0.00286	0.03411	0.0115
1851.32	0.02203	0.01161	0.00235	0.03359	0.01124
1853.25	0.02083	0.01121	0.00201	0.03255	0.01067
1855.18	0.01953	0.01042	0.00177	0.03135	0.01
1857.11	0.0182	0.00939	0.00157	0.03014	0.00934
1859.03	0.01694	0.0085	0.00139	0.02892	0.00872
1860.96	0.0158	0.00801	0.0012	0.02772	0.00816
1862.89	0.0146	0.00765	0.00109	0.02639	0.00754
1864.82	0.01281	0.00664	0.00124	0.02434	0.00643
1866.75	0.01008	0.00454	0.00177	0.02128	0.00459
1868.68	0.00792	0.00277	0.00207	0.01889	0.0032
1870.6	0.00798	0.00298	0.00153	0.01903	0.00358
1872.53	0.00899	0.00426	0.000668953	0.02016	0.0047
1874.46	0.00909	0.00487	0.000212366	0.02016	0.00506
1876.39	0.00843	0.00461	8.84859e-05	0.01927	0.00478
1878.32	0.00769	0.00396	3.53943e-05	0.01828	0.00441
1880.25	0.00699	0.00334	3.53943e-06	0.01732	0.00407
1882.18	0.00631	0.00301	0	0.01633	0.00373
1884.1	0.00563	0.00293	2.83155e-05	0.01526	0.00338
1886.03	0.00476	0.00264	0.000152196	0.01397	0.00285
1887.96	0.00354	0.00174	0.000424732	0.01237	0.00204
1889.89	0.00273	0.000935482	0.000552152	0.01129	0.00155
1891.82	0.00272	0.000871699	0.000368101	0.01116	0.0017
1893.75	0.00269	0.00109	0.000219445	0.01094	0.00182
1895.67	0.00242	0.00128	0.000194669	0.01041	0.00176
1897.6	0.00232	0.00144	0.000134499	0.01009	0.00181
1899.53	0.00226	0.0013	0.000102644	0.00985	0.00186
1901.46	0.00207	0.000922725	0.000173432	0.00944	0.00178
1903.39	0.00186	0.000735629	0.000297313	0.00892	0.00165
1905.32	0.00163	0.000833429	0.000481363	0.00825	0.0015
1907.25	0.00131	0.000918473	0.000743281	0.0074	0.00127
1909.17	0.00111	0.000846186	0.000991042	0.00669	0.00111
1911.1	0.00129	0.000782403	0.0011	0.00643	0.00122
1913.03	0.00155	0.000773898	0.00118	0.00624	0.00139
1914.96	0.00113	0.00048475	0.00154	0.00518	0.000995681
1916.89	0.000157732	0	0.00212	0.0034	0.000172048
1918.82	0	0.000110557	0.00241	0.0026	0
1920.74	0.00072371	0.000616567	0.00237	0.00287	0.000530786
1922.67	0.0013	0.000778151	0.00237	0.00304	0.000944432
1924.6	0.00188	0.00102	0.00235	0.00317	0.00134
1926.53	0.00257	0.00165	0.00227	0.00339	0.00183
1928.46	0.00302	0.00224	0.00233	0.00326	0.00213
1930.39	0.00328	0.00254	0.00248	0.00294	0.00229
1932.32	0.00355	0.00253	0.00266	0.0027	0.00245
1934.24	0.0039	0.00245	0.00285	0.00256	0.00262
1936.17	0.00431	0.00261	0.00306	0.00252	0.00283
1938.1	0.00463	0.00297	0.00334	0.0024	0.00296
1940.03	0.00456	0.00312	0.00381	0.00196	0.00281
1941.96	0.00445	0.00299	0.00435	0.00166	0.00261
1943.89	0.00507	0.00318	0.00463	0.00244	0.00299
1945.81	0.00627	0.00381	0.00471	0.00409	0.00379
1947.74	0.00733	0.00459	0.00489	0.0057	0.00446
1949.67	0.00815	0.00542	0.0052	0.00697	0.00493
1951.6	0.00885	0.00614	0.00558	0.00779	0.0053
1953.53	0.00951	0.00655	0.00602	0.00802	0.0056
1955.46	0.01018	0.00677	0.00645	0.00769	0.00588
1957.39	0.01091	0.00711	0.00686	0.00699	0.00617
1959.31	0.01162	0.00771	0.00727	0.00607	0.00644
1961.24	0.01227	0.00844	0.00766	0.00507	0.00668
1963.17	0.01282	0.00897	0.00806	0.0041	0.00686
1965.1	0.01315	0.00904	0.0085	0.00313	0.00689
1967.03	0.01346	0.00896	0.00887	0.00246	0.00694
1968.96	0.01403	0.00924	0.00901	0.00233	0.00724
1970.88	0.01468	0.00981	0.00903	0.00241	0.00762
1972.81	0.01511	0.01027	0.00906	0.00228	0.00784
1974.74	0.01542	0.01043	0.00912	0.00206	0.00797
1976.67	0.01571	0.01034	0.00918	0.00188	0.00809
1978.6	0.01603	0.01023	0.00926	0.00171	0.0082
1980.53	0.01638	0.01034	0.00935	0.00154	0.0083
1982.46	0.01675	0.01071	0.00946	0.00132	0.00841
1984.38	0.0171	0.01106	0.00958	0.00109	0.00851
1986.31	0.01736	0.01112	0.00973	0.000848353	0.00858
1988.24	0.01749	0.01088	0.0099	0.000554026	0.00855
1990.17	0.01753	0.01058	0.0101	0.000167362	0.00843
1992.1	0.01777	0.01066	0.01023	0	0.00846
1994.03	0.0185	0.01129	0.0102	0.000340495	0.00886
1995.95	0.01932	0.01195	0.01018	0.000802184	0.00935
1997.88	0.01993	0.01221	0.01029	0.00103	0.00966
1999.81	0.0205	0.01229	0.01047	0.00116	0.00991
2001.74	0.02112	0.01254	0.01068	0.00129	0.01019
2003.67	0.02177	0.01305	0.01093	0.00139	0.01048
2005.6	0.02243	0.01367	0.0112	0.00144	0.01078
2007.53	0.02313	0.01419	0.01151	0.00152	0.01111
2009.45	0.02389	0.01453	0.01184	0.00169	0.01148
2011.38	0.02467	0.01484	0.01218	0.00189	0.01187
2013.31	0.02539	0.01526	0.01257	0.00201	0.01221
2015.24	0.02598	0.01581	0.01303	0.00197	0.01247
2017.17	0.02666	0.01645	0.01347	0.00201	0.01278
2019.1	0.02758	0.0171	0.01383	0.00237	0.0133
2021.02	0.02856	0.01763	0.01415	0.00287	0.01387
2022.95	0.02944	0.01808	0.01451	0.00326	0.01436
2024.88	0.03022	0.01865	0.01488	0.00356	0.0148
2026.81	0.03101	0.01937	0.01523	0.0038	0.01525
2028.74	0.03179	0.02004	0.01557	0.00407	0.01571
2030.67	0.03257	0.0205	0.01589	0.00439	0.01617
2032.59	0.03333	0.02084	0.01622	0.00474	0.01662
2034.52	0.0341	0.02124	0.01656	0.00509	0.01708
2036.45	0.0349	0.02185	0.01692	0.00542	0.01753
2038.38	0.03569	0.02257	0.01733	0.00572	0.01797
2040.31	0.03647	0.0232	0.01777	0.00605	0.01839
2042.24	0.0373	0.02371	0.0182	0.00653	0.01885
2044.17	0.0382	0.02419	0.01861	0.00716	0.01935
2046.09	0.03909	0.02479	0.01902	0.00779	0.01985
2048.02	0.03993	0.02553	0.01941	0.00836	0.02031
2049.95	0.04071	0.02628	0.01977	0.00892	0.02074
2051.88	0.04143	0.02685	0.02009	0.0095	0.02115
2053.81	0.04209	0.02719	0.02037	0.01008	0.02154
2055.74	0.0427	0.02745	0.02059	0.0106	0.02189
2057.66	0.04326	0.02779	0.02075	0.01102	0.02222
2059.59	0.04378	0.02823	0.02086	0.01135	0.02251
2061.52	0.04423	0.0286	0.02095	0.01164	0.02277
2063.45	0.0446	0.02874	0.02104	0.01188	0.02297
2065.38	0.04498	0.02873	0.0211	0.01216	0.02315
2067.31	0.04544	0.0288	0.02112	0.01251	0.02338
2069.24	0.04589	0.02902	0.02117	0.01279	0.0236
2071.16	0.04631	0.02932	0.02129	0.01298	0.02377
2073.09	0.04674	0.02959	0.02146	0.01318	0.02395
2075.02	0.04722	0.02975	0.02166	0.01346	0.02416
2076.95	0.04775	0.02987	0.0219	0.01383	0.02441
2078.88	0.04833	0.0301	0.02216	0.01421	0.02469
2080.81	0.04896	0.03052	0.02246	0.01457	0.02501
2082.73	0.04964	0.03106	0.02278	0.01497	0.02536
2084.66	0.05036	0.03154	0.02313	0.01544	0.02573
2086.59	0.05112	0.03191	0.0235	0.016	0.02613
2088.52	0.0519	0.03228	0.02388	0.01663	0.02655
2090.45	0.05274	0.03281	0.02424	0.01735	0.02703
2092.38	0.05363	0.03353	0.02456	0.0182	0.02756
2094.31	0.05455	0.03429	0.02484	0.01917	0.02811
2096.23	0.05546	0.03492	0.02513	0.0203	0.02866
2098.16	0.05638	0.03546	0.02541	0.0216	0.02923
2100.09	0.05732	0.03602	0.02572	0.02299	0.02982
2102.02	0.0583	0.03673	0.02605	0.02439	0.03045
2103.95	0.05931	0.03757	0.02641	0.02569	0.03108
2105.88	0.06033	0.03843	0.02681	0.02682	0.03172
2107.8	0.06135	0.03918	0.02723	0.02771	0.03236
2109.73	0.06236	0.03983	0.02766	0.02831	0.03299
2111.66	0.06337	0.04051	0.0281	0.02866	0.03363
2113.59	0.06436	0.04129	0.02855	0.02887	0.03426
2115.52	0.06536	0.04216	0.02902	0.02912	0.03491
2117.45	0.06638	0.04299	0.02951	0.02958	0.03558
2119.38	0.0674	0.04373	0.03003	0.0303	0.03625
2121.3	0.06842	0.04442	0.03058	0.03131	0.03693
2123.23	0.06943	0.04519	0.03116	0.03259	0.03762
2125.16	0.07042	0.04606	0.03173	0.03412	0.03831
2127.09	0.07135	0.04692	0.03228	0.03584	0.03896
2129.02	0.0722	0.04765	0.03277	0.03756	0.03957
2130.95	0.07297	0.0482	0.03321	0.03891	0.04011
2132.87	0.07367	0.04866	0.03361	0.03941	0.04055
2134.8	0.0743	0.04911	0.03396	0.03885	0.0409
2136.73	0.07489	0.04959	0.03427	0.0374	0.04117
2138.66	0.07546	0.05006	0.03455	0.0355	0.04139
2140.59	0.076	0.05041	0.0348	0.03358	0.04159
2142.52	0.0765	0.05065	0.03501	0.03194	0.04176
2144.45	0.07693	0.05083	0.03515	0.0307	0.04191
2146.37	0.0773	0.05101	0.03522	0.02989	0.04205
2148.3	0.07761	0.0512	0.03522	0.02944	0.04218
2150.23	0.07789	0.05133	0.03518	0.02928	0.0423
2152.16	0.07815	0.05133	0.03511	0.02929	0.04242
2154.09	0.07841	0.05126	0.03503	0.02939	0.04254
2156.02	0.07867	0.0512	0.03494	0.02948	0.04267
2157.94	0.07895	0.05125	0.03487	0.02957	0.0428
2159.87	0.07926	0.05137	0.03482	0.0297	0.04294
2161.8	0.0796	0.05151	0.0348	0.02989	0.04309
2163.73	0.07999	0.0516	0.0348	0.03012	0.04325
2165.66	0.08041	0.05168	0.03484	0.03033	0.04342
2167.59	0.08083	0.05184	0.03492	0.03051	0.04359
2169.52	0.08128	0.0521	0.03503	0.03069	0.04377
2171.44	0.08172	0.05241	0.03516	0.0309	0.04396
2173.37	0.08217	0.05269	0.03531	0.03116	0.04417
2175.3	0.08264	0.05293	0.03548	0.03142	0.04437
2177.23	0.08311	0.05317	0.03565	0.03166	0.04457
2179.16	0.08357	0.0535	0.03584	0.03187	0.04477
2181.09	0.08405	0.0539	0.03605	0.0321	0.04499
2183.01	0.08454	0.05432	0.03629	0.03238	0.04523
2184.94	0.08503	0.05469	0.03653	0.03269	0.04545
2186.87	0.08551	0.05502	0.03677	0.033	0.04568
2188.8	0.08597	0.05534	0.037	0.03326	0.0459
2190.73	0.0864	0.0557	0.03721	0.0335	0.04612
2192.66	0.08682	0.05608	0.03739	0.03377	0.04636
2194.59	0.08723	0.05644	0.03754	0.0341	0.0466
2196.51	0.08762	0.05672	0.03768	0.03444	0.04683
2198.44	0.08801	0.05697	0.0378	0.03478	0.04706
2200.37	0.0884	0.05723	0.03794	0.03511	0.04729
2202.3	0.08882	0.05754	0.03808	0.03544	0.04754
2204.23	0.08924	0.05788	0.03824	0.0358	0.0478
2206.16	0.08967	0.05821	0.0384	0.03621	0.04807
2208.08	0.09011	0.0585	0.03856	0.03662	0.04834
2210.01	0.09056	0.05878	0.03872	0.03699	0.04861
2211.94	0.09103	0.05909	0.03888	0.0373	0.04889
2213.87	0.0915	0.05944	0.03904	0.03755	0.04917
2215.8	0.09197	0.05979	0.0392	0.03775	0.04946
2217.73	0.09244	0.06012	0.03935	0.03786	0.04974
2219.66	0.09292	0.06039	0.0395	0.03787	0.05002
2221.58	0.0934	0.06066	0.03965	0.03782	0.05029
2223.51	0.09389	0.06096	0.0398	0.03778	0.05057
2225.44	0.09439	0.06129	0.03993	0.03782	0.05087
2227.37	0.0949	0.06162	0.04007	0.03797	0.05119
2229.3	0.09543	0.06194	0.0402	0.03822	0.05152
2231.23	0.09597	0.06224	0.04036	0.03852	0.05186
2233.15	0.09653	0.06256	0.04054	0.03885	0.05219
2235.08	0.09711	0.06292	0.04075	0.03921	0.05253
2237.01	0.09772	0.06334	0.04098	0.0396	0.05289
2238.94	0.09835	0.06377	0.04122	0.04001	0.05327
2240.87	0.099	0.0642	0.04147	0.04039	0.05365
2242.8	0.09965	0.06462	0.04173	0.04072	0.05404
2244.73	0.1003	0.06506	0.04201	0.04099	0.05443
2246.65	0.10096	0.06555	0.04231	0.04123	0.05483
2248.58	0.10163	0.06605	0.04262	0.04146	0.05524
2250.51	0.10229	0.06656	0.04294	0.04169	0.05566
2252.44	0.10295	0.06704	0.04327	0.04193	0.05607
2254.37	0.10361	0.06752	0.0436	0.04219	0.0565
2256.3	0.10426	0.068	0.04392	0.04248	0.05693
2258.22	0.10491	0.06849	0.04423	0.04281	0.05737
2260.15	0.10556	0.06899	0.04452	0.04317	0.0578
2262.08	0.10621	0.06949	0.04482	0.04357	0.05825
2264.01	0.10688	0.06998	0.04512	0.04397	0.05873
2265.94	0.10756	0.0705	0.04544	0.04438	0.05924
2267.87	0.10826	0.07103	0.04576	0.04481	0.05974
2269.8	0.10895	0.07158	0.04607	0.04525	0.06023
2271.72	0.10962	0.0721	0.04639	0.04572	0.06067
2273.65	0.11029	0.07258	0.04671	0.04623	0.06108
2275.58	0.11095	0.07303	0.04703	0.04675	0.06149
2277.51	0.11162	0.07349	0.04736	0.04731	0.06189
2279.44	0.1123	0.07398	0.04772	0.04789	0.06232
2281.37	0.113	0.0745	0.0481	0.0485	0.06276
2283.29	0.11372	0.07506	0.0485	0.04912	0.06323
2285.22	0.11444	0.07563	0.04894	0.04971	0.06373
2287.15	0.11518	0.07619	0.04939	0.05022	0.06425
2289.08	0.1159	0.07676	0.04983	0.05061	0.06477
2291.01	0.11662	0.07733	0.05026	0.05084	0.06529
2292.94	0.11733	0.0779	0.05069	0.05092	0.06581
2294.87	0.11805	0.07848	0.05114	0.0509	0.06633
2296.79	0.11879	0.07909	0.05163	0.0508	0.06688
2298.72	0.11954	0.07972	0.05214	0.0507	0.06744
2300.65	0.1203	0.08037	0.0527	0.05065	0.06801
2302.58	0.12108	0.08103	0.05328	0.05071	0.06859
2304.51	0.12185	0.08171	0.0539	0.0509	0.0692
2306.44	0.12263	0.08243	0.05456	0.05123	0.06986
2308.36	0.12342	0.08318	0.05528	0.05171	0.07058
2310.29	0.12423	0.08397	0.05607	0.05234	0.07134
2312.22	0.12509	0.08481	0.05693	0.05312	0.07219
2314.15	0.12601	0.08573	0.05786	0.05405	0.07312
2316.08	0.127	0.08677	0.05887	0.05514	0.07419
2318.01	0.12809	0.08797	0.05999	0.05639	0.07543
2319.94	0.12927	0.08934	0.06119	0.05777	0.07685
2321.86	0.13054	0.09085	0.0624	0.05926	0.07839
2323.79	0.13191	0.09246	0.06356	0.06082	0.08003
2325.72	0.13346	0.09431	0.06468	0.06247	0.08192
2327.65	0.13541	0.09679	0.06583	0.06435	0.08456
2329.58	0.13807	0.10041	0.06702	0.06662	0.08867
2331.51	0.14152	0.10534	0.06818	0.06925	0.09448
2333.43	0.14504	0.11062	0.06919	0.0718	0.10066
2335.36	0.14738	0.11427	0.06993	0.07359	0.10441
2337.29	0.14768	0.11479	0.07029	0.07418	0.10384
2339.22	0.14613	0.1122	0.07025	0.07366	0.09968
2341.15	0.14342	0.10763	0.06982	0.07226	0.09399
2343.08	0.14027	0.1024	0.0689	0.07014	0.08841
2345.01	0.13741	0.09761	0.06737	0.06753	0.08379
2346.93	0.13538	0.09401	0.06551	0.06498	0.08049
2348.86	0.1343	0.09192	0.06458	0.06364	0.07866
2350.79	0.13398	0.09124	0.06562	0.06432	0.07814
2352.72	0.13416	0.09152	0.06815	0.06655	0.07852
2354.65	0.13464	0.09224	0.07078	0.06917	0.07932
2356.58	0.13525	0.09301	0.07277	0.07143	0.0802
2358.5	0.13589	0.09366	0.07407	0.07313	0.08096
2360.43	0.13644	0.09414	0.07476	0.0742	0.08151
2362.36	0.13687	0.09444	0.07491	0.07468	0.08181
2364.29	0.13719	0.09454	0.07458	0.07456	0.08187
2366.22	0.13743	0.09447	0.07383	0.07395	0.08174
2368.15	0.13767	0.09428	0.07269	0.07296	0.0815
2370.08	0.13794	0.09406	0.07125	0.07173	0.0812
2372	0.13827	0.0939	0.06964	0.07041	0.08094
2373.93	0.13874	0.09387	0.06803	0.06918	0.08079
2375.86	0.13935	0.09401	0.06657	0.06819	0.08082
2377.79	0.14011	0.09432	0.06541	0.06756	0.08105
2379.72	0.14103	0.09484	0.06461	0.06735	0.08148
2381.65	0.14211	0.09556	0.06419	0.06758	0.08212
2383.57	0.14334	0.0965	0.06408	0.06819	0.08295
2385.5	0.14466	0.0976	0.06421	0.06905	0.08389
2387.43	0.14603	0.09877	0.06451	0.07005	0.08489
2389.36	0.1474	0.09996	0.0649	0.07112	0.0859
2391.29	0.14882	0.10117	0.06532	0.07226	0.08696
2393.22	0.15021	0.10236	0.06577	0.07336	0.088
2395.15	0.15129	0.10331	0.0662	0.07411	0.08876
2397.07	0.15183	0.10376	0.06662	0.07424	0.08905
2399	0.15194	0.10379	0.06703	0.07387	0.08902
2400.93	0.15191	0.10366	0.06744	0.07339	0.08893
2402.86	0.15193	0.10356	0.06786	0.07299	0.08891
2404.79	0.15206	0.10357	0.06829	0.07273	0.08897
2406.72	0.15232	0.10372	0.06873	0.07262	0.08912
2408.64	0.15269	0.10402	0.06919	0.07268	0.08939
2410.57	0.15319	0.10442	0.06966	0.07289	0.08976
2412.5	0.15379	0.10488	0.07013	0.07324	0.09022
2414.43	0.15446	0.10541	0.07059	0.07366	0.09073
2416.36	0.15515	0.10596	0.07104	0.0741	0.09127
2418.29	0.15583	0.10654	0.07149	0.07452	0.0918
2420.22	0.1565	0.10712	0.07192	0.07495	0.09233
2422.14	0.15719	0.1077	0.07235	0.07539	0.09289
2424.07	0.15788	0.10824	0.07276	0.07583	0.09346
2426	0.15852	0.10872	0.07316	0.07618	0.09397
2427.93	0.15904	0.1091	0.07356	0.0764	0.0944
2429.86	0.15947	0.10943	0.07397	0.07654	0.09475
2431.79	0.15989	0.10974	0.07438	0.07668	0.0951
2433.71	0.16033	0.11006	0.0748	0.07686	0.09547
2435.64	0.16081	0.11037	0.07522	0.07713	0.09588
2437.57	0.16134	0.11075	0.07566	0.07748	0.09634
2439.5	0.16191	0.11122	0.07612	0.07793	0.09684
2441.43	0.16251	0.11174	0.07659	0.07843	0.09739
2443.36	0.16314	0.11227	0.07706	0.07897	0.09794
2445.29	0.16379	0.11279	0.07752	0.07953	0.0985
2447.21	0.16444	0.11329	0.07801	0.08013	0.09907
2449.14	0.1651	0.11382	0.0785	0.08077	0.09966
2451.07	0.16579	0.11442	0.079	0.08145	0.10026
2453	0.1665	0.11506	0.07953	0.08217	0.10088
2454.93	0.16724	0.1157	0.0801	0.08289	0.1015
2456.86	0.16798	0.11634	0.08069	0.08361	0.10214
2458.78	0.16875	0.11699	0.08131	0.08433	0.10278
2460.71	0.16955	0.1177	0.08197	0.08501	0.10343
2462.64	0.17037	0.11849	0.08266	0.08567	0.1041
2464.57	0.17119	0.1193	0.08337	0.08628	0.10477
2466.5	0.17199	0.12009	0.08411	0.08688	0.10543
2468.43	0.17279	0.12086	0.08485	0.08746	0.10609
2470.35	0.17357	0.12161	0.08559	0.08808	0.10675
2472.28	0.17433	0.12239	0.08632	0.08877	0.1074
2474.21	0.17505	0.12318	0.08699	0.08952	0.10805
2476.14	0.17572	0.12391	0.08761	0.0903	0.10865
2478.07	0.17629	0.1245	0.08817	0.09107	0.10919
2480	0.17677	0.12494	0.08867	0.09182	0.10966
2481.93	0.17716	0.12532	0.08908	0.09262	0.1101
2483.85	0.17751	0.12569	0.08941	0.09346	0.11053
2485.78	0.17783	0.12603	0.08965	0.09429	0.11093
2487.71	0.17811	0.12628	0.0898	0.09508	0.1113
2489.64	0.17833	0.12639	0.08988	0.0958	0.11162
2491.57	0.17848	0.1264	0.0899	0.09642	0.11189
2493.5	0.17859	0.12636	0.08988	0.09695	0.11211
2495.42	0.1787	0.12634	0.08985	0.09739	0.11232
2497.35	0.17884	0.12633	0.08983	0.09773	0.11252
2499.28	0.17902	0.12634	0.08985	0.09802	0.11272
2501.21	0.17924	0.12636	0.08991	0.09826	0.11294
2503.14	0.17952	0.12643	0.09	0.0985	0.11319
2505.07	0.17987	0.1266	0.09016	0.0987	0.11346
2507	0.18027	0.12687	0.09037	0.09886	0.11376
2508.92	0.18072	0.12721	0.09063	0.09897	0.11408
2510.85	0.1812	0.12757	0.09093	0.09903	0.1144
2512.78	0.18169	0.12791	0.09127	0.09907	0.11474
2514.71	0.18221	0.12826	0.09163	0.09908	0.11509
2516.64	0.18275	0.12866	0.09202	0.0991	0.11546
2518.57	0.18328	0.12912	0.09241	0.09913	0.11584
2520.49	0.18382	0.12958	0.0928	0.09919	0.11622
2522.42	0.18435	0.13001	0.09319	0.09929	0.11661
2524.35	0.18489	0.13039	0.09357	0.09946	0.11701
2526.28	0.18545	0.1308	0.09397	0.09972	0.11742
2528.21	0.186	0.13125	0.09438	0.10007	0.11785
2530.14	0.18654	0.13174	0.09481	0.10047	0.11827
2532.07	0.18707	0.13221	0.09524	0.10094	0.11869
2533.99	0.1876	0.13264	0.09566	0.10147	0.11911
2535.92	0.18812	0.13302	0.09607	0.10206	0.11953
2537.85	0.18862	0.13341	0.09645	0.10269	0.11994
2539.78	0.18909	0.13383	0.0968	0.10336	0.12033
2541.71	0.18954	0.13425	0.09713	0.10407	0.12073
2543.64	0.18998	0.13464	0.09745	0.1048	0.12113
2545.56	0.19043	0.13496	0.09777	0.10558	0.12152
2547.49	0.19087	0.13524	0.09807	0.1064	0.1219
2549.42	0.19131	0.13555	0.09836	0.10725	0.12227
2551.35	0.19174	0.1359	0.09864	0.10812	0.12264
2553.28	0.19217	0.13626	0.09892	0.10903	0.12301
2555.21	0.19261	0.1366	0.09921	0.10997	0.12339
2557.14	0.19305	0.1369	0.0995	0.11095	0.12375
2559.06	0.19349	0.13721	0.0998	0.11195	0.12411
2560.99	0.19394	0.13756	0.10011	0.11298	0.12448
2562.92	0.1944	0.13797	0.10045	0.11401	0.12486
2564.85	0.19487	0.13837	0.1008	0.11504	0.12525
2566.78	0.19534	0.13875	0.10115	0.11605	0.12564
2568.71	0.19583	0.13909	0.1015	0.11701	0.12603
2570.63	0.19633	0.13945	0.10186	0.11784	0.12641
2572.56	0.19683	0.13988	0.10222	0.11851	0.1268
2574.49	0.19733	0.14034	0.1026	0.11902	0.1272
2576.42	0.19784	0.14081	0.103	0.11936	0.12763
2578.35	0.19835	0.14122	0.10342	0.11956	0.12805
2580.28	0.19887	0.14161	0.10382	0.11964	0.12846
2582.21	0.19939	0.14201	0.10422	0.11961	0.12887
2584.13	0.1999	0.14246	0.10459	0.11954	0.12929
2586.06	0.20039	0.14292	0.10495	0.11948	0.12973
2587.99	0.20087	0.14333	0.10528	0.11943	0.13017
2589.92	0.20135	0.14368	0.10558	0.11941	0.13063
2591.85	0.20183	0.14401	0.1059	0.11944	0.13109
2593.78	0.20231	0.14438	0.10623	0.11953	0.13155
2595.7	0.20281	0.14479	0.10656	0.11969	0.13203
2597.63	0.20328	0.1452	0.10688	0.11992	0.13251
2599.56	0.20377	0.14559	0.1072	0.12024	0.133
2601.49	0.20427	0.14595	0.10753	0.12064	0.1335
2603.42	0.20479	0.14632	0.10788	0.12111	0.134
2605.35	0.20533	0.14674	0.10825	0.12162	0.13449
2607.28	0.20587	0.14722	0.10861	0.12217	0.135
2609.2	0.20641	0.14769	0.10899	0.12276	0.1355
2611.13	0.20696	0.14813	0.10939	0.12339	0.13602
2613.06	0.20753	0.14855	0.1098	0.124	0.13654
2614.99	0.20809	0.14897	0.1102	0.12459	0.13706
2616.92	0.20865	0.14943	0.1106	0.12516	0.13756
2618.85	0.20922	0.14994	0.11101	0.12572	0.13807
2620.77	0.20981	0.15044	0.11141	0.12628	0.13859
2622.7	0.2104	0.1509	0.11182	0.12683	0.13912
2624.63	0.21098	0.15133	0.11224	0.12736	0.13965
2626.56	0.21156	0.15178	0.11267	0.12791	0.14017
2628.49	0.21217	0.1523	0.11312	0.12851	0.14069
2630.42	0.21279	0.15285	0.11357	0.12912	0.14123
2632.35	0.21341	0.15338	0.11401	0.12976	0.14178
2634.27	0.21403	0.15387	0.11444	0.13039	0.14232
2636.2	0.21465	0.15433	0.11488	0.13104	0.14286
2638.13	0.21528	0.15483	0.11532	0.13171	0.14342
2640.06	0.21592	0.15539	0.11578	0.1324	0.14399
2641.99	0.21656	0.15596	0.11625	0.1331	0.14455
2643.92	0.2172	0.15649	0.11673	0.13381	0.14514
2645.84	0.21784	0.157	0.11722	0.13453	0.14573
2647.77	0.21851	0.15753	0.1177	0.13525	0.14634
2649.7	0.2192	0.1581	0.1182	0.13597	0.14696
2651.63	0.21989	0.15873	0.11871	0.13669	0.14759
2653.56	0.22062	0.15938	0.11924	0.1374	0.14822
2655.49	0.22138	0.16001	0.1198	0.1381	0.14886
2657.42	0.22217	0.16063	0.1204	0.13878	0.14952
2659.34	0.22297	0.16129	0.12103	0.13944	0.15019
2661.27	0.22377	0.16202	0.12167	0.14009	0.15089
2663.2	0.22456	0.1628	0.12232	0.14071	0.1516
2665.13	0.22536	0.16357	0.12301	0.14132	0.15233
2667.06	0.22619	0.16432	0.12371	0.1419	0.15306
2668.99	0.22702	0.16505	0.12444	0.14245	0.1538
2670.91	0.22784	0.16581	0.12516	0.14297	0.15455
2672.84	0.22865	0.16663	0.1259	0.14351	0.1553
2674.77	0.22949	0.16746	0.12666	0.14406	0.15605
2676.7	0.23033	0.16825	0.12742	0.14464	0.15682
2678.63	0.23118	0.16901	0.12818	0.14524	0.1576
2680.56	0.23201	0.16976	0.12893	0.14587	0.1584
2682.49	0.23283	0.17056	0.12969	0.14655	0.15921
2684.41	0.23363	0.17139	0.13044	0.14726	0.16002
2686.34	0.23443	0.17219	0.13117	0.148	0.16081
2688.27	0.23522	0.17294	0.1319	0.14877	0.16162
2690.2	0.23599	0.17364	0.13263	0.14956	0.16242
2692.13	0.23675	0.17434	0.13332	0.15037	0.16323
2694.06	0.23748	0.17505	0.134	0.15121	0.16402
2695.98	0.23821	0.17579	0.13468	0.1521	0.1648
2697.91	0.23894	0.17651	0.13534	0.15301	0.1656
2699.84	0.23968	0.17718	0.13599	0.15394	0.1664
2701.77	0.2404	0.17782	0.13664	0.1549	0.16719
2703.7	0.24114	0.17847	0.13729	0.15589	0.16798
2705.63	0.24189	0.17919	0.13793	0.15689	0.16878
2707.56	0.24264	0.17994	0.13857	0.1579	0.16956
2709.48	0.24338	0.18067	0.13921	0.15891	0.17035
2711.41	0.24414	0.18136	0.13985	0.15993	0.17116
2713.34	0.24489	0.18204	0.14049	0.16096	0.17195
2715.27	0.24563	0.18272	0.14113	0.16197	0.17272
2717.2	0.24638	0.18344	0.14178	0.16296	0.17347
2719.13	0.2471	0.18416	0.14241	0.16393	0.17421
2721.05	0.24781	0.18486	0.14301	0.16491	0.17496
2722.98	0.24855	0.18554	0.14361	0.16592	0.17572
2724.91	0.24931	0.18624	0.14421	0.16698	0.17649
2726.84	0.25011	0.18699	0.14482	0.16808	0.17727
2728.77	0.25089	0.18776	0.1454	0.1692	0.17803
2730.7	0.25161	0.18847	0.14595	0.17024	0.17873
2732.63	0.25222	0.18905	0.14645	0.17118	0.17934
2734.55	0.25274	0.1895	0.1469	0.17206	0.17989
2736.48	0.25318	0.18987	0.14732	0.17288	0.18037
2738.41	0.25359	0.1902	0.14771	0.17365	0.18081
2740.34	0.25398	0.19052	0.14809	0.17439	0.1812
2742.27	0.25432	0.19081	0.14842	0.1751	0.18157
2744.2	0.25463	0.19105	0.14871	0.17581	0.18191
2746.12	0.25495	0.19124	0.14897	0.17651	0.18224
2748.05	0.2553	0.19145	0.14923	0.17725	0.18259
2749.98	0.25569	0.19174	0.14949	0.17808	0.18298
2751.91	0.25611	0.19208	0.14975	0.17894	0.18338
2753.84	0.25651	0.19241	0.14999	0.17981	0.18377
2755.77	0.25691	0.1927	0.15025	0.18069	0.18417
2757.7	0.25732	0.193	0.15051	0.1816	0.1846
2759.62	0.25775	0.19333	0.15079	0.18256	0.18505
2761.55	0.2582	0.1937	0.15106	0.18353	0.18549
2763.48	0.25865	0.19409	0.15133	0.1845	0.18591
2765.41	0.2591	0.19444	0.15161	0.18544	0.18631
2767.34	0.25958	0.19476	0.15192	0.18644	0.18674
2769.27	0.2601	0.19512	0.15228	0.18753	0.18722
2771.19	0.26067	0.19559	0.15269	0.18869	0.18773
2773.12	0.26127	0.19614	0.15312	0.18988	0.18823
2775.05	0.26192	0.19671	0.15359	0.19106	0.18876
2776.98	0.2626	0.19731	0.1541	0.19221	0.18931
2778.91	0.26328	0.19787	0.15462	0.19325	0.18985
2780.84	0.26394	0.19839	0.15514	0.19412	0.19034
2782.77	0.26458	0.19892	0.15567	0.19477	0.19081
2784.69	0.26517	0.19945	0.1562	0.19511	0.19126
2786.62	0.26569	0.19993	0.15668	0.19508	0.19166
2788.55	0.2662	0.20036	0.15714	0.19472	0.19204
2790.48	0.26675	0.20079	0.15762	0.19412	0.19247
2792.41	0.26734	0.20124	0.15811	0.19331	0.19292
2794.34	0.26788	0.2017	0.15856	0.1923	0.19334
2796.26	0.26838	0.20212	0.15895	0.19115	0.19373
2798.19	0.2689	0.20252	0.15933	0.19001	0.19415
2800.12	0.26948	0.20295	0.15973	0.18901	0.19463
2802.05	0.27009	0.20337	0.16011	0.18818	0.19515
2803.98	0.27066	0.2038	0.16049	0.18753	0.19567
2805.91	0.27121	0.20425	0.16087	0.18704	0.19618
2807.84	0.27178	0.20469	0.16125	0.18671	0.19667
2809.76	0.2724	0.20514	0.16164	0.18657	0.19717
2811.69	0.27309	0.20563	0.16206	0.18668	0.19773
2813.62	0.27383	0.20614	0.16251	0.187	0.19833
2815.55	0.27459	0.20669	0.16297	0.18746	0.19895
2817.48	0.27536	0.20726	0.16344	0.18805	0.19958
2819.41	0.27616	0.20787	0.16392	0.18872	0.2002
2821.33	0.277	0.20847	0.1644	0.18948	0.20084
2823.26	0.27787	0.20909	0.16489	0.19031	0.20149
2825.19	0.27878	0.20972	0.16539	0.19123	0.20215
2827.12	0.27975	0.21038	0.16587	0.1922	0.20283
2829.05	0.28078	0.21109	0.16634	0.19319	0.20353
2830.98	0.28188	0.2118	0.16679	0.1942	0.20424
2832.91	0.28309	0.21248	0.16721	0.19523	0.20496
2834.83	0.28439	0.21313	0.16758	0.19628	0.20565
2836.76	0.28584	0.2138	0.16788	0.19732	0.20633
2838.69	0.28756	0.21459	0.16812	0.19846	0.20705
2840.62	0.28971	0.21552	0.16836	0.19976	0.20787
2842.55	0.2922	0.21647	0.16853	0.20107	0.2087
2844.48	0.29487	0.2173	0.16859	0.20223	0.20944
2846.4	0.29765	0.21805	0.16857	0.20332	0.21012
2848.33	0.30044	0.21883	0.16856	0.20444	0.2108
2850.26	0.30304	0.21968	0.16865	0.20564	0.21155
2852.19	0.30522	0.2206	0.16899	0.20694	0.21239
2854.12	0.30674	0.22158	0.16972	0.20835	0.21334
2856.05	0.30748	0.22258	0.17088	0.20985	0.21439
2857.98	0.30759	0.22358	0.17235	0.21138	0.21546
2859.9	0.30734	0.22458	0.17397	0.21291	0.21655
2861.83	0.30703	0.22559	0.17559	0.2144	0.21766
2863.76	0.30683	0.22654	0.17711	0.21581	0.21873
2865.69	0.3069	0.22744	0.17845	0.21712	0.21975
2867.62	0.30726	0.22831	0.17964	0.21836	0.22073
2869.55	0.30772	0.22919	0.18072	0.21951	0.22165
2871.47	0.30812	0.23006	0.18175	0.22056	0.22251
2873.4	0.30854	0.23099	0.18286	0.22167	0.22346
2875.33	0.30909	0.23206	0.1841	0.22296	0.22454
2877.26	0.30975	0.23314	0.18536	0.22428	0.22563
2879.19	0.31047	0.23416	0.18648	0.22549	0.22666
2881.12	0.31135	0.23515	0.18746	0.22664	0.22766
2883.05	0.31242	0.23618	0.18835	0.22783	0.22866
2884.97	0.31364	0.2372	0.18917	0.22905	0.22965
2886.9	0.31495	0.23818	0.18994	0.2303	0.23064
2888.83	0.31634	0.23912	0.19068	0.2316	0.2316
2890.76	0.31776	0.24004	0.19136	0.23296	0.23255
2892.69	0.31918	0.24094	0.19198	0.23434	0.23347
2894.62	0.32058	0.24182	0.19255	0.23572	0.23438
2896.54	0.32205	0.2427	0.19311	0.23716	0.23532
2898.47	0.32359	0.24359	0.19367	0.23868	0.23629
2900.4	0.32515	0.24443	0.19418	0.24022	0.23725
2902.33	0.32675	0.24524	0.19464	0.24174	0.23818
2904.26	0.32845	0.24609	0.19505	0.24328	0.2391
2906.19	0.33031	0.24697	0.19545	0.24484	0.24003
2908.11	0.33228	0.24782	0.1958	0.24637	0.24093
2910.04	0.33432	0.24858	0.19606	0.24781	0.24176
2911.97	0.33651	0.24925	0.19623	0.24915	0.24255
2913.9	0.339	0.25002	0.19639	0.25058	0.24343
2915.83	0.34183	0.25098	0.19659	0.25222	0.24441
2917.76	0.34482	0.25204	0.19679	0.25397	0.24544
2919.69	0.34776	0.25312	0.19705	0.25577	0.2465
2921.61	0.35041	0.25423	0.19751	0.25763	0.24763
2923.54	0.35255	0.25538	0.19826	0.25959	0.24885
2925.47	0.35408	0.25659	0.19937	0.26168	0.25015
2927.4	0.35502	0.25787	0.20084	0.26384	0.2515
2929.33	0.35549	0.25924	0.20264	0.26611	0.25294
2931.26	0.35561	0.26072	0.20474	0.26852	0.2545
2933.18	0.35549	0.26222	0.20699	0.27098	0.25611
2935.11	0.35516	0.26364	0.20925	0.27335	0.2577
2937.04	0.3547	0.26504	0.21147	0.27564	0.25926
2938.97	0.35421	0.26642	0.21361	0.27787	0.26077
2940.9	0.35377	0.2677	0.2156	0.27998	0.26219
2942.83	0.35343	0.26885	0.21743	0.28195	0.26353
2944.76	0.35331	0.26998	0.21916	0.28391	0.26488
2946.68	0.35358	0.2712	0.22087	0.28595	0.26629
2948.61	0.35421	0.27251	0.22251	0.28805	0.26772
2950.54	0.35501	0.27378	0.22401	0.2901	0.26907
2952.47	0.35585	0.27497	0.22547	0.2921	0.27037
2954.4	0.3567	0.27618	0.22703	0.2942	0.27171
2956.33	0.35745	0.27741	0.22868	0.29636	0.27311
2958.25	0.35804	0.27865	0.23035	0.29854	0.27452
2960.18	0.35846	0.27994	0.23205	0.30072	0.27593
2962.11	0.35877	0.28126	0.23381	0.30295	0.27737
2964.04	0.35903	0.28258	0.23565	0.30526	0.27882
2965.97	0.35925	0.28389	0.23749	0.30761	0.28029
2967.9	0.35945	0.28518	0.23928	0.30995	0.28176
2969.83	0.35967	0.28648	0.24102	0.31227	0.28321
2971.75	0.35993	0.28778	0.24275	0.31456	0.28459
2973.68	0.36029	0.28911	0.24446	0.31687	0.28596
2975.61	0.36081	0.29048	0.24615	0.31927	0.2874
2977.54	0.36146	0.29187	0.2478	0.32167	0.28886
2979.47	0.36219	0.2933	0.24945	0.32405	0.29033
2981.4	0.36307	0.29485	0.25113	0.32657	0.29184
2983.32	0.36409	0.29648	0.25287	0.32924	0.29343
2985.25	0.36519	0.2981	0.25464	0.3319	0.29503
2987.18	0.36634	0.29966	0.25641	0.3345	0.29662
2989.11	0.36748	0.30121	0.2581	0.33702	0.29816
2991.04	0.3686	0.30276	0.25976	0.33945	0.29967
2992.97	0.36983	0.30439	0.2615	0.34193	0.30126
2994.9	0.3712	0.30612	0.26335	0.34456	0.30297
2996.82	0.3726	0.30786	0.26525	0.34724	0.3047
2998.75	0.37405	0.30965	0.26723	0.34991	0.30645
3000.68	0.37553	0.31149	0.26928	0.35258	0.30822
3002.61	0.37702	0.31336	0.27137	0.35522	0.30999
3004.54	0.3786	0.31528	0.27351	0.35792	0.3118
3006.47	0.38024	0.31725	0.27571	0.36071	0.31365
3008.39	0.38181	0.31917	0.27794	0.36344	0.31548
3010.32	0.38332	0.32105	0.2802	0.36606	0.31725
3012.25	0.38495	0.32307	0.28257	0.3688	0.3191
3014.18	0.38684	0.32533	0.28513	0.37186	0.32116
3016.11	0.38887	0.32775	0.28782	0.37516	0.32333
3018.04	0.39093	0.3302	0.29055	0.37845	0.32549
3019.97	0.39294	0.33262	0.29332	0.38163	0.32761
3021.89	0.39487	0.33498	0.2961	0.38472	0.32971
3023.82	0.39678	0.33737	0.29892	0.38775	0.33174
3025.75	0.39876	0.33983	0.30181	0.39077	0.33377
3027.68	0.40077	0.34233	0.30476	0.39373	0.33583
3029.61	0.40267	0.34474	0.30776	0.39652	0.33788
3031.54	0.40448	0.34709	0.31078	0.39922	0.33989
3033.46	0.40638	0.34951	0.31381	0.40196	0.34193
3035.39	0.40841	0.35205	0.31691	0.40476	0.34403
3037.32	0.41041	0.35463	0.32007	0.40749	0.34612
3039.25	0.41224	0.35707	0.32315	0.41001	0.34808
3041.18	0.41397	0.3594	0.32619	0.41239	0.34999
3043.11	0.41579	0.36179	0.32931	0.4148	0.35196
3045.04	0.4177	0.36426	0.33254	0.41726	0.35404
3046.96	0.41952	0.3667	0.3358	0.41965	0.35607
3048.89	0.42123	0.36906	0.339	0.42186	0.35798
3050.82	0.42292	0.37142	0.34215	0.42399	0.35989
3052.75	0.42466	0.37377	0.34531	0.42608	0.36185
3054.68	0.42632	0.37604	0.34851	0.42807	0.36376
3056.61	0.42791	0.37826	0.35172	0.43003	0.36562
3058.53	0.42946	0.38048	0.35488	0.43204	0.36752
3060.46	0.43091	0.38264	0.358	0.43395	0.3694
3062.39	0.43224	0.38466	0.36106	0.43567	0.37117
3064.32	0.43349	0.38653	0.36401	0.43725	0.37286
3066.25	0.43467	0.38834	0.36685	0.43879	0.37451
3068.18	0.43585	0.39019	0.36965	0.44048	0.37619
3070.11	0.43699	0.39198	0.37244	0.44226	0.37791
3072.03	0.43798	0.39359	0.37513	0.44391	0.37953
3073.96	0.43874	0.39492	0.37754	0.44533	0.38096
3075.89	0.43926	0.39594	0.37967	0.44648	0.38221
3077.82	0.4396	0.39676	0.38159	0.4475	0.3834
3079.75	0.43993	0.39759	0.38341	0.44867	0.38466
3081.68	0.44026	0.39838	0.38511	0.44994	0.38598
3083.6	0.44054	0.39901	0.38663	0.45119	0.38727
3085.53	0.44071	0.3995	0.38796	0.45242	0.38852
3087.46	0.44077	0.3998	0.38904	0.45356	0.38966
3089.39	0.44071	0.3999	0.3899	0.45454	0.39063
3091.32	0.44057	0.39992	0.39061	0.45548	0.39154
3093.25	0.44039	0.39989	0.39122	0.45643	0.39243
3095.18	0.44017	0.39974	0.3917	0.45727	0.39325
3097.1	0.4399	0.39954	0.39205	0.45799	0.39395
3099.03	0.4396	0.39931	0.39233	0.45866	0.39461
3100.96	0.43937	0.3991	0.39258	0.45938	0.39531
3102.89	0.43923	0.39897	0.39284	0.46018	0.39608
3104.82	0.43903	0.39885	0.39313	0.46082	0.39681
3106.75	0.43873	0.39866	0.39342	0.46116	0.39745
3108.67	0.4385	0.39852	0.39373	0.46136	0.39811
3110.6	0.43846	0.39849	0.39409	0.46154	0.39887
3112.53	0.43843	0.39846	0.39446	0.46149	0.39955
3114.46	0.43828	0.3984	0.39486	0.46108	0.40008
3116.39	0.43822	0.39848	0.3954	0.46057	0.40063
3118.32	0.43843	0.39879	0.39613	0.46018	0.40134
3120.25	0.43889	0.39934	0.39708	0.45984	0.40219
3122.17	0.43954	0.40003	0.39824	0.45947	0.40316
3124.1	0.44022	0.40076	0.39947	0.45896	0.40417
3126.03	0.44079	0.40145	0.40071	0.45825	0.40508
3127.96	0.4413	0.40217	0.40201	0.45739	0.40594
3129.89	0.44185	0.40294	0.40342	0.45641	0.4068
3131.82	0.44252	0.40373	0.40493	0.45537	0.40763
3133.74	0.44328	0.40453	0.40646	0.45431	0.40846
3135.67	0.44401	0.40539	0.40801	0.4532	0.40931
3137.6	0.44462	0.40626	0.40957	0.45195	0.41008
3139.53	0.44526	0.40713	0.41111	0.45061	0.41084
3141.46	0.44598	0.40798	0.41271	0.44933	0.41165
3143.39	0.44662	0.40875	0.41428	0.44806	0.41246
3145.32	0.44714	0.4094	0.41569	0.44669	0.41321
3147.24	0.44756	0.40995	0.41697	0.44518	0.41389
3149.17	0.44784	0.41029	0.41807	0.4435	0.41437
3151.1	0.44796	0.41047	0.41895	0.44165	0.41467
3153.03	0.44813	0.41072	0.41974	0.43988	0.41507
3154.96	0.44839	0.41102	0.42052	0.43823	0.41562
3156.89	0.44855	0.41114	0.42118	0.43649	0.41609
3158.81	0.44854	0.41108	0.42166	0.4346	0.41637
3160.74	0.44843	0.41092	0.42194	0.43265	0.41652
3162.67	0.44823	0.41066	0.42201	0.43066	0.41658
3164.6	0.44793	0.41026	0.42197	0.42867	0.41653
3166.53	0.44752	0.40977	0.42187	0.42668	0.41643
3168.46	0.44702	0.40922	0.42169	0.42464	0.41627
3170.39	0.44649	0.40857	0.42136	0.42257	0.41598
3172.31	0.44595	0.40783	0.4209	0.42049	0.41555
3174.24	0.44528	0.40703	0.42035	0.41842	0.41497
3176.17	0.44443	0.40614	0.41969	0.41634	0.41424
3178.1	0.44349	0.40515	0.41892	0.41434	0.41342
3180.03	0.44254	0.4041	0.41815	0.41241	0.41256
3181.96	0.4415	0.40296	0.41738	0.41056	0.41158
3183.88	0.44031	0.40169	0.41648	0.40878	0.41043
3185.81	0.43901	0.40034	0.41534	0.40701	0.40916
3187.74	0.43766	0.39888	0.41409	0.4052	0.40779
3189.67	0.43627	0.39727	0.41277	0.40342	0.40632
3191.6	0.43479	0.39556	0.41127	0.40169	0.40473
3193.53	0.43319	0.39377	0.40964	0.39995	0.40303
3195.46	0.43148	0.39186	0.40803	0.39811	0.40117
3197.38	0.42974	0.38987	0.40633	0.39624	0.39919
3199.31	0.42799	0.38786	0.40445	0.39441	0.39723
3201.24	0.42625	0.38579	0.40247	0.39262	0.39532
3203.17	0.42453	0.38365	0.40049	0.39081	0.3934
3205.1	0.4228	0.38148	0.39855	0.38895	0.39144
3207.03	0.42106	0.37936	0.39663	0.38703	0.38944
3208.95	0.41934	0.37731	0.39466	0.3851	0.38742
3210.88	0.4177	0.37534	0.3927	0.38316	0.38543
3212.81	0.41615	0.37343	0.39085	0.38119	0.38354
3214.74	0.41468	0.37161	0.38913	0.37927	0.38174
3216.67	0.41332	0.36993	0.38756	0.37743	0.37998
3218.6	0.41212	0.36843	0.38621	0.37561	0.37828
3220.53	0.41112	0.36716	0.38506	0.37394	0.37669
3222.45	0.4103	0.36614	0.38415	0.3725	0.37527
3224.38	0.40961	0.36531	0.38356	0.37115	0.37399
3226.31	0.40906	0.36467	0.38327	0.36981	0.37279
3228.24	0.40869	0.36426	0.38327	0.36857	0.37164
3230.17	0.40838	0.36403	0.38356	0.3674	0.3705
3232.1	0.40807	0.36398	0.38409	0.36626	0.36946
3234.02	0.40793	0.36423	0.3849	0.36533	0.36869
3235.95	0.40806	0.36474	0.38605	0.36469	0.36816
3237.88	0.40826	0.3653	0.38743	0.36413	0.36768
3239.81	0.40838	0.36575	0.38888	0.36354	0.36713
3241.74	0.40836	0.36605	0.39025	0.36293	0.36649
3243.67	0.4081	0.36616	0.39134	0.36233	0.36577
3245.6	0.40757	0.36607	0.39208	0.36185	0.36503
3247.52	0.40694	0.36582	0.39256	0.36162	0.36437
3249.45	0.40625	0.36537	0.39283	0.36155	0.36368
3251.38	0.40533	0.36458	0.39283	0.36144	0.36285
3253.31	0.40414	0.36344	0.39244	0.36126	0.36191
3255.24	0.40279	0.36212	0.39167	0.36118	0.36099
3257.17	0.40148	0.36079	0.39063	0.36134	0.36011
3259.09	0.4002	0.35948	0.38947	0.36161	0.3592
3261.02	0.39885	0.35816	0.38825	0.36185	0.35823
3262.95	0.39751	0.35684	0.38703	0.36209	0.3572
3264.88	0.39623	0.3556	0.38585	0.3623	0.35612
3266.81	0.39496	0.35441	0.38475	0.3624	0.35501
3268.74	0.3936	0.3532	0.38369	0.3623	0.35381
3270.67	0.39227	0.35207	0.38272	0.36218	0.35259
3272.59	0.39113	0.35113	0.38192	0.36216	0.35148
3274.52	0.3901	0.35031	0.38121	0.36216	0.35048
3276.45	0.38904	0.34947	0.38044	0.36206	0.34948
3278.38	0.38788	0.34853	0.37954	0.36181	0.34839
3280.31	0.38654	0.34745	0.37856	0.36137	0.34721
3282.24	0.38499	0.3462	0.37754	0.36069	0.34597
3284.16	0.38331	0.34473	0.37637	0.35989	0.34466
3286.09	0.38146	0.34303	0.37488	0.35893	0.34324
3288.02	0.37937	0.34103	0.37298	0.3577	0.3417
3289.95	0.37702	0.33869	0.37071	0.35619	0.34005
3291.88	0.37454	0.33609	0.36817	0.35461	0.33838
3293.81	0.37201	0.33338	0.36542	0.35312	0.33672
3295.74	0.36939	0.3305	0.36238	0.35167	0.33504
3297.66	0.36662	0.3274	0.35903	0.35017	0.33333
3299.59	0.36363	0.32408	0.35539	0.34854	0.33154
3301.52	0.36033	0.32044	0.35141	0.3467	0.32959
3303.45	0.35675	0.31649	0.34714	0.34467	0.32745
3305.38	0.35314	0.31238	0.34279	0.34264	0.32528
3307.31	0.34966	0.30833	0.3385	0.34083	0.3232
3309.23	0.34628	0.30433	0.33417	0.33923	0.3212
3311.16	0.34283	0.3003	0.32971	0.33766	0.31916
3313.09	0.33923	0.29617	0.32517	0.33601	0.317
3315.02	0.33559	0.29197	0.32055	0.33422	0.31473
3316.95	0.33192	0.28773	0.3159	0.33228	0.31237
3318.88	0.32821	0.28344	0.3113	0.33023	0.30989
3320.81	0.32446	0.27913	0.30674	0.32805	0.3073
3322.73	0.32068	0.27482	0.30226	0.32568	0.3046
3324.66	0.31695	0.27056	0.29792	0.32314	0.30185
3326.59	0.31336	0.26646	0.29374	0.32058	0.29911
3328.52	0.30991	0.26253	0.28966	0.31801	0.29633
3330.45	0.30646	0.25865	0.28571	0.31527	0.29343
3332.38	0.30297	0.25477	0.28193	0.31227	0.29042
3334.3	0.29949	0.2509	0.27828	0.30898	0.2873
3336.23	0.29608	0.2471	0.2747	0.30546	0.28408
3338.16	0.29284	0.24349	0.27122	0.30193	0.28085
3340.09	0.28976	0.24007	0.26794	0.29849	0.27767
3342.02	0.28676	0.23673	0.26479	0.29507	0.2745
3343.95	0.28381	0.23344	0.26167	0.29164	0.2713
3345.87	0.28092	0.2302	0.25857	0.28825	0.26804
3347.8	0.278	0.22695	0.25552	0.2849	0.26468
3349.73	0.27512	0.22374	0.25255	0.28169	0.26132
3351.66	0.27244	0.22071	0.24974	0.27878	0.25809
3353.59	0.2699	0.21782	0.24703	0.27599	0.25495
3355.52	0.26736	0.21496	0.24435	0.27295	0.25179
3357.45	0.2648	0.21212	0.24167	0.26945	0.24865
3359.37	0.26231	0.20936	0.23901	0.26551	0.24555
3361.3	0.25993	0.20668	0.23642	0.26128	0.24248
3363.23	0.25764	0.20405	0.2339	0.25699	0.23943
3365.16	0.25534	0.2014	0.23141	0.25273	0.23637
3367.09	0.25311	0.19882	0.22898	0.24866	0.23338
3369.02	0.25118	0.1965	0.22671	0.24509	0.23064
3370.94	0.24959	0.19453	0.22471	0.24213	0.22815
3372.87	0.24809	0.1927	0.22287	0.2395	0.22577
3374.8	0.24653	0.19083	0.22103	0.23696	0.22335
3376.73	0.24498	0.18898	0.21922	0.23451	0.22095
3378.66	0.24354	0.1872	0.21752	0.23221	0.21861
3380.59	0.24218	0.18551	0.21592	0.23009	0.21636
3382.52	0.24087	0.18389	0.21443	0.22821	0.21416
3384.44	0.2396	0.18236	0.21298	0.22664	0.212
3386.37	0.23837	0.1809	0.21154	0.22542	0.20988
3388.3	0.23708	0.17939	0.21008	0.22441	0.20774
3390.23	0.23566	0.17779	0.20865	0.22342	0.20552
3392.16	0.23434	0.17636	0.20741	0.22249	0.20341
3394.09	0.23329	0.1752	0.20633	0.22146	0.20151
3396.01	0.23222	0.17403	0.2052	0.21978	0.1996
3397.94	0.23087	0.1726	0.2039	0.21736	0.1975
3399.87	0.22947	0.17115	0.20257	0.21486	0.19538
3401.8	0.22831	0.16993	0.20148	0.21294	0.19348
3403.73	0.22731	0.1689	0.20057	0.21155	0.19175
3405.66	0.22619	0.16781	0.19957	0.21022	0.18996
3407.59	0.2249	0.16658	0.19844	0.20879	0.18804
3409.51	0.22358	0.1653	0.1973	0.20747	0.18611
3411.44	0.22229	0.16407	0.19619	0.20652	0.18426
3413.37	0.22107	0.16294	0.19514	0.20619	0.18248
3415.3	0.21992	0.16187	0.19413	0.20665	0.18079
3417.23	0.21872	0.1608	0.19316	0.20785	0.17912
3419.16	0.21746	0.15967	0.1922	0.20968	0.17743
3421.08	0.21638	0.15867	0.19123	0.21208	0.17588
3423.01	0.21561	0.1579	0.19023	0.21454	0.17456
3424.94	0.21496	0.1572	0.18923	0.21585	0.1733
3426.87	0.21424	0.15646	0.18826	0.21486	0.17197
3428.8	0.21355	0.15573	0.18733	0.21135	0.1706
3430.73	0.21297	0.15511	0.18645	0.20607	0.1693
3432.66	0.21246	0.15453	0.18554	0.20017	0.1681
3434.58	0.21201	0.154	0.18465	0.19459	0.16701
3436.51	0.21176	0.15364	0.18385	0.18996	0.16611
3438.44	0.21168	0.15346	0.18315	0.18629	0.16541
3440.37	0.21159	0.15326	0.18245	0.18316	0.16472
3442.3	0.21143	0.15298	0.18171	0.18029	0.164
3444.23	0.21119	0.15262	0.181	0.17759	0.16327
3446.15	0.21096	0.15228	0.18027	0.17512	0.16256
3448.08	0.21105	0.15219	0.17943	0.17323	0.16213
3450.01	0.21143	0.15236	0.17848	0.1719	0.16194
3451.94	0.21171	0.15246	0.17758	0.17059	0.16172
3453.87	0.2118	0.15239	0.17676	0.16909	0.16138
3455.8	0.21185	0.15228	0.17594	0.16749	0.16101
3457.73	0.21186	0.15215	0.17509	0.16579	0.1606
3459.65	0.21182	0.15199	0.17423	0.16396	0.16015
3461.58	0.21179	0.15186	0.17338	0.16197	0.1597
3463.51	0.21177	0.15174	0.17244	0.15978	0.15924
3465.44	0.21164	0.15151	0.17146	0.15736	0.15867
3467.37	0.21151	0.15126	0.1705	0.15504	0.15804
3469.3	0.21159	0.15121	0.16961	0.15341	0.15752
3471.22	0.2118	0.15127	0.16877	0.15266	0.15706
3473.15	0.21188	0.15119	0.16794	0.15265	0.15649
3475.08	0.21183	0.15095	0.16704	0.15349	0.15577
3477.01	0.21165	0.15061	0.16611	0.15523	0.15495
3478.94	0.2113	0.15014	0.16523	0.15765	0.15398
3480.87	0.21097	0.14966	0.16442	0.1609	0.15299
3482.8	0.21089	0.14937	0.16351	0.16564	0.15217
3484.72	0.21089	0.14912	0.16252	0.17175	0.1514
3486.65	0.21073	0.14875	0.16158	0.17624	0.15041
3488.58	0.21058	0.14837	0.16065	0.17322	0.14915
3490.51	0.21052	0.14806	0.15969	0.15952	0.14765
3492.44	0.21039	0.14767	0.15878	0.14002	0.14597
3494.37	0.2101	0.14714	0.15794	0.12235	0.14427
3496.29	0.20987	0.14665	0.15711	0.10988	0.14281
3498.22	0.20974	0.14624	0.15627	0.10176	0.1416
3500.15	0.20944	0.14569	0.15552	0.09589	0.14038
3502.08	0.20899	0.14506	0.15487	0.09125	0.13915
3504.01	0.20903	0.14486	0.15414	0.08809	0.13837
3505.94	0.20953	0.14504	0.15332	0.08609	0.13802
3507.87	0.20981	0.14504	0.15262	0.08426	0.13759
3509.79	0.20995	0.14492	0.15193	0.0826	0.13711
3511.72	0.21034	0.14504	0.15113	0.08155	0.13694
3513.65	0.21088	0.14532	0.15033	0.08097	0.13696
3515.58	0.21136	0.14557	0.14966	0.08052	0.137
3517.51	0.21175	0.14575	0.14909	0.08009	0.13702
3519.44	0.212	0.14582	0.14856	0.07958	0.13695
3521.36	0.21198	0.14572	0.14808	0.07887	0.13673
3523.29	0.21193	0.14563	0.14763	0.07822	0.13655
3525.22	0.21223	0.14582	0.14715	0.07805	0.13667
3527.15	0.21284	0.14626	0.1466	0.07828	0.13705
3529.08	0.21367	0.14685	0.14593	0.07878	0.13762
3531.01	0.2147	0.14762	0.14513	0.0795	0.13837
3532.94	0.21553	0.14825	0.14438	0.08004	0.13899
3534.86	0.21596	0.14858	0.14377	0.08016	0.13929
3536.79	0.21643	0.14895	0.14318	0.08037	0.13964
3538.72	0.21715	0.14954	0.14252	0.08092	0.14021
3540.65	0.21764	0.14996	0.14191	0.08123	0.14064
3542.58	0.21749	0.14985	0.14151	0.08081	0.14057
3544.51	0.21709	0.14954	0.14121	0.08009	0.14028
3546.43	0.21736	0.1498	0.14071	0.08021	0.14053
3548.36	0.21849	0.15075	0.1399	0.08135	0.14145
3550.29	0.21949	0.15157	0.13912	0.08231	0.14228
3552.22	0.22008	0.15204	0.13847	0.08279	0.14279
3554.15	0.2209	0.1527	0.13768	0.08354	0.14349
3556.08	0.22182	0.15345	0.13685	0.08441	0.14424
3558.01	0.22232	0.15387	0.1362	0.08479	0.14466
3559.93	0.22249	0.15402	0.13568	0.08482	0.14483
3561.86	0.22244	0.15403	0.13523	0.08466	0.14486
3563.79	0.22159	0.15339	0.13511	0.08353	0.14423
3565.72	0.21995	0.1521	0.13528	0.08145	0.14295
3567.65	0.21972	0.15193	0.13482	0.08102	0.1428
3569.58	0.22207	0.15385	0.13332	0.08365	0.14471
3571.5	0.22478	0.15606	0.13174	0.08671	0.1469
3573.43	0.22608	0.15714	0.13075	0.0881	0.14798
3575.36	0.22654	0.15754	0.13006	0.0885	0.14838
3577.29	0.22692	0.15787	0.12941	0.08879	0.14871
3579.22	0.2273	0.15822	0.12874	0.08913	0.14905
3581.15	0.22763	0.15853	0.12806	0.08945	0.14934
3583.08	0.22734	0.15833	0.12764	0.08903	0.14913
3585	0.22566	0.157	0.12781	0.08699	0.14782
3586.93	0.22387	0.1556	0.12806	0.08481	0.14642
3588.86	0.22466	0.15628	0.12727	0.08562	0.14705
3590.79	0.22727	0.15841	0.1258	0.08855	0.14914
3592.72	0.22867	0.15957	0.12485	0.09011	0.1503
3594.65	0.22885	0.15976	0.12437	0.09027	0.15049
3596.57	0.22938	0.16023	0.1237	0.09079	0.15094
3598.5	0.2302	0.1609	0.12291	0.09158	0.1516
3600.43	0.2309	0.16148	0.12218	0.09223	0.15216
3602.36	0.2317	0.16217	0.12139	0.09306	0.15282
3604.29	0.23191	0.1624	0.12083	0.09326	0.15303
3606.22	0.23046	0.16129	0.12093	0.09151	0.15192
3608.15	0.22849	0.15977	0.1212	0.08912	0.15038
3610.07	0.22808	0.15948	0.1209	0.08851	0.15007
3612	0.22903	0.16026	0.12019	0.08949	0.15086
3613.93	0.23027	0.16129	0.11941	0.09084	0.15187
3615.86	0.2308	0.16175	0.11888	0.09139	0.15233
3617.79	0.22994	0.16109	0.11888	0.09028	0.15167
3619.72	0.23008	0.16125	0.1185	0.09035	0.15182
3621.64	0.23294	0.16358	0.11711	0.09357	0.15414
3623.57	0.23545	0.16564	0.11592	0.09637	0.15618
3625.5	0.23385	0.16443	0.11623	0.09445	0.15494
3627.43	0.22859	0.16032	0.1179	0.08833	0.15079
3629.36	0.22647	0.15868	0.11844	0.08578	0.14914
3631.29	0.23096	0.16226	0.11662	0.0908	0.15274
3633.22	0.23604	0.16629	0.11467	0.09651	0.15682
3635.14	0.2384	0.16821	0.11366	0.09915	0.15877
3637.07	0.23958	0.16923	0.11306	0.10047	0.15981
3639	0.24029	0.16987	0.11268	0.10123	0.16048
3640.93	0.24068	0.17022	0.11248	0.10153	0.16084
3642.86	0.24053	0.17015	0.11251	0.10121	0.16077
3644.79	0.23835	0.16846	0.11333	0.09859	0.15909
3646.71	0.23326	0.16446	0.11522	0.09264	0.15511
3648.64	0.22873	0.16089	0.11693	0.08732	0.15157
3650.57	0.23027	0.16214	0.11642	0.08899	0.15287
3652.5	0.23594	0.16668	0.11442	0.09541	0.15746
3654.43	0.23891	0.16908	0.11342	0.09874	0.15992
3656.36	0.23945	0.16956	0.11334	0.09927	0.16041
3658.29	0.24174	0.17141	0.11271	0.1018	0.16228
3660.21	0.24466	0.17376	0.11192	0.10507	0.16467
3662.14	0.2461	0.17494	0.11171	0.10666	0.16591
3664.07	0.24644	0.17527	0.1119	0.10699	0.16629
3666	0.24506	0.17424	0.11271	0.10533	0.16529
3667.93	0.24083	0.17094	0.1145	0.10039	0.16201
3669.86	0.23692	0.16788	0.11616	0.09582	0.15898
3671.78	0.23657	0.16763	0.11661	0.09534	0.15881
3673.71	0.23585	0.16707	0.11735	0.09442	0.15833
3675.64	0.23497	0.16641	0.11817	0.09333	0.15773
3677.57	0.23932	0.16991	0.11707	0.09825	0.16131
3679.5	0.2456	0.17493	0.11533	0.10536	0.16642
3681.43	0.24914	0.17779	0.1145	0.10935	0.16934
3683.36	0.25025	0.17874	0.11446	0.11053	0.17033
3685.28	0.24824	0.17721	0.11544	0.10813	0.16884
3687.21	0.24326	0.17334	0.11747	0.10235	0.16497
3689.14	0.24061	0.17127	0.119	0.09927	0.16294
3691.07	0.2439	0.17386	0.11858	0.10303	0.16564
3693	0.24915	0.17802	0.11728	0.10901	0.16989
3694.93	0.25249	0.18067	0.11653	0.11276	0.17259
3696.85	0.25373	0.18166	0.11652	0.11412	0.17363
3698.78	0.25342	0.18142	0.11711	0.11371	0.17345
3700.71	0.25241	0.18064	0.118	0.11249	0.17272
3702.64	0.25264	0.18084	0.11841	0.11266	0.17295
3704.57	0.25418	0.18211	0.11825	0.11437	0.17425
3706.5	0.25425	0.1822	0.11864	0.11437	0.17437
3708.43	0.25152	0.18008	0.12009	0.11116	0.17229
3710.35	0.24801	0.17735	0.1218	0.10705	0.16959
3712.28	0.24781	0.17725	0.12221	0.10677	0.16954
3714.21	0.25191	0.18052	0.1211	0.11141	0.17288
3716.14	0.25582	0.18365	0.12018	0.11582	0.17608
3718.07	0.25692	0.18457	0.12033	0.11703	0.17705
3720	0.25639	0.18421	0.1211	0.11639	0.17672
3721.92	0.25578	0.18377	0.12188	0.11565	0.17632
3723.85	0.25554	0.18361	0.12248	0.11533	0.17623
3725.78	0.25592	0.18393	0.12279	0.11572	0.17661
3727.71	0.25689	0.18475	0.12282	0.11678	0.17746
3729.64	0.2563	0.18435	0.1234	0.11606	0.17708
3731.57	0.25312	0.18186	0.12502	0.11231	0.17465
3733.5	0.24976	0.1792	0.12678	0.10834	0.17209
3735.42	0.24894	0.17857	0.12748	0.1073	0.17153
3737.35	0.25183	0.18093	0.12671	0.11053	0.17391
3739.28	0.25609	0.18433	0.12552	0.1153	0.17734
3741.21	0.25529	0.18374	0.12602	0.11426	0.17674
3743.14	0.24847	0.17843	0.12853	0.10636	0.17136
3745.07	0.24508	0.17581	0.13008	0.10239	0.16873
3746.99	0.24761	0.17782	0.12973	0.1052	0.17084
3748.92	0.24756	0.17783	0.1302	0.10507	0.17093
3750.85	0.24634	0.17694	0.13098	0.10361	0.17006
3752.78	0.25085	0.18056	0.12982	0.10876	0.17371
3754.71	0.25795	0.18617	0.12798	0.11681	0.17942
3756.64	0.26157	0.18903	0.12736	0.12082	0.1824
3758.57	0.2621	0.18945	0.12768	0.1213	0.18293
3760.49	0.26316	0.19033	0.12768	0.12246	0.18388
3762.42	0.26487	0.19175	0.12741	0.1244	0.18532
3764.35	0.26523	0.19208	0.1277	0.12475	0.18568
3766.28	0.26467	0.19167	0.12835	0.12403	0.18532
3768.21	0.26411	0.19125	0.12898	0.12329	0.18496
3770.14	0.26452	0.19162	0.12925	0.12368	0.18536
3772.06	0.26677	0.19344	0.12879	0.1262	0.18721
3773.99	0.26906	0.1953	0.12833	0.12878	0.18911
3775.92	0.26942	0.19563	0.12861	0.12914	0.18948
3777.85	0.26834	0.19481	0.12947	0.12785	0.18871
3779.78	0.26796	0.19455	0.13005	0.12736	0.18849
3781.71	0.2691	0.1955	0.13003	0.12861	0.18948
3783.64	0.27024	0.19643	0.13003	0.12984	0.19047
3785.56	0.2709	0.19698	0.1302	0.13054	0.19106
3787.49	0.27175	0.19771	0.13026	0.13145	0.19181
3789.42	0.27252	0.19837	0.13034	0.13229	0.19252
3791.35	0.27288	0.1987	0.1306	0.13265	0.19291
3793.28	0.27236	0.19831	0.13122	0.13197	0.19258
3795.21	0.27096	0.19719	0.13222	0.13024	0.19152
3797.13	0.26948	0.19604	0.13317	0.12844	0.19041
3799.06	0.26675	0.19397	0.13435	0.12527	0.1883
3800.99	0.26376	0.1917	0.13565	0.12182	0.18599
3802.92	0.26496	0.19268	0.13566	0.1231	0.187
3804.85	0.26743	0.19465	0.13526	0.12586	0.18907
3806.78	0.26813	0.19525	0.13542	0.12661	0.18974
3808.7	0.27078	0.19737	0.13488	0.12959	0.19193
3810.63	0.27444	0.20029	0.13398	0.13373	0.19493
3812.56	0.2742	0.20015	0.13435	0.1334	0.19483
3814.49	0.26995	0.19688	0.13604	0.12851	0.19155
3816.42	0.2672	0.19475	0.1374	0.12528	0.18944
3818.35	0.26758	0.19505	0.13794	0.1256	0.18984
3820.28	0.26738	0.19488	0.1387	0.12526	0.18977
3822.2	0.26879	0.19601	0.13863	0.1268	0.19094
3824.13	0.27303	0.19939	0.13743	0.13162	0.19436
3826.06	0.27582	0.20162	0.13681	0.13478	0.19664
3827.99	0.27652	0.20221	0.13693	0.13553	0.19729
3829.92	0.27611	0.20194	0.13743	0.135	0.19707
3831.85	0.27495	0.20108	0.13823	0.13358	0.19623
3833.77	0.27332	0.19983	0.13913	0.13162	0.19499
3835.7	0.27031	0.19752	0.14034	0.12812	0.19268
3837.63	0.26799	0.19573	0.14143	0.12541	0.19092
3839.56	0.26993	0.19728	0.14133	0.12759	0.19255
3841.49	0.27409	0.20057	0.1405	0.13227	0.19593
3843.42	0.27726	0.2031	0.13978	0.13582	0.19851
3845.35	0.27969	0.20509	0.13918	0.1386	0.20054
3847.27	0.28086	0.2061	0.13902	0.13997	0.2016
3849.2	0.27802	0.20391	0.14019	0.13669	0.19943
3851.13	0.26927	0.19708	0.14331	0.12659	0.19252
3853.06	0.26076	0.19042	0.14656	0.11679	0.18582
3854.99	0.26388	0.19293	0.14597	0.12033	0.18837
3856.92	0.27456	0.20138	0.14291	0.13249	0.19695
3858.84	0.28091	0.20638	0.14132	0.13967	0.20208
3860.77	0.28129	0.20668	0.14163	0.14002	0.20247
3862.7	0.27948	0.20527	0.14267	0.13787	0.20113
3864.63	0.27854	0.2046	0.14337	0.13673	0.20049
3866.56	0.27853	0.20466	0.14366	0.13671	0.20056
3868.49	0.27732	0.20371	0.1444	0.13528	0.19963
3870.42	0.27686	0.20334	0.14496	0.13467	0.19931
3872.34	0.27941	0.20538	0.14453	0.1375	0.20142
3874.27	0.28247	0.20783	0.14388	0.14094	0.20394
3876.2	0.28446	0.20945	0.14348	0.1432	0.20562
3878.13	0.28454	0.20956	0.14381	0.14331	0.20578
3880.06	0.28336	0.20867	0.14467	0.14196	0.20492
3881.99	0.28306	0.20849	0.1451	0.14158	0.20476
3883.91	0.28246	0.20807	0.14553	0.14082	0.20437
3885.84	0.2822	0.20791	0.1459	0.14046	0.20425
3887.77	0.28401	0.20939	0.1456	0.14249	0.20578
3889.7	0.28494	0.21018	0.14569	0.14351	0.20661
3891.63	0.28495	0.21022	0.14611	0.14347	0.20672
3893.56	0.2869	0.21177	0.14576	0.14564	0.20834
3895.49	0.28863	0.21317	0.14547	0.14757	0.20977
3897.41	0.28733	0.21219	0.14635	0.14605	0.20881
3899.34	0.28448	0.20998	0.14784	0.14275	0.20663
3901.27	0.28262	0.20852	0.14892	0.14057	0.20522
3903.2	0.28278	0.20867	0.1492	0.14073	0.20541
3905.13	0.2854	0.2108	0.14853	0.14377	0.20759
3907.06	0.28928	0.21396	0.14736	0.14826	0.2108
3908.98	0.29199	0.21616	0.14665	0.15135	0.21304
3910.91	0.29301	0.217	0.14661	0.15243	0.21391
3912.84	0.29308	0.21708	0.14695	0.15243	0.21404
3914.77	0.29223	0.21644	0.14764	0.15139	0.21345
3916.7	0.29112	0.21556	0.14844	0.15005	0.21265
3918.63	0.29116	0.21558	0.14879	0.15002	0.21274
3920.56	0.29224	0.21648	0.14872	0.15125	0.21367
3922.48	0.29303	0.21719	0.14876	0.15217	0.21441
3924.41	0.29333	0.21751	0.14899	0.15251	0.21477
3926.34	0.29393	0.21804	0.14909	0.15315	0.21533
3928.27	0.29446	0.21849	0.14922	0.15367	0.21581
3930.2	0.29421	0.21832	0.14966	0.1533	0.21569
3932.13	0.29407	0.21822	0.15004	0.15304	0.21564
3934.05	0.295	0.219	0.15001	0.15398	0.21643
3935.98	0.29628	0.22006	0.14986	0.15536	0.2175
3937.91	0.29691	0.22062	0.14994	0.15604	0.21812
3939.84	0.29681	0.22057	0.15029	0.15588	0.21816
3941.77	0.29644	0.2203	0.15076	0.15538	0.21794
3943.7	0.29656	0.22043	0.15105	0.15542	0.21808
3945.63	0.29707	0.22088	0.15118	0.15594	0.21853
3947.55	0.2973	0.2211	0.15146	0.15615	0.21879
3949.48	0.29757	0.22133	0.1517	0.1564	0.21908
3951.41	0.29826	0.22193	0.15174	0.15712	0.21972
3953.34	0.29899	0.22256	0.15174	0.15789	0.22037
3955.27	0.29943	0.22298	0.15186	0.15834	0.2208
3957.2	0.29972	0.22325	0.15206	0.15861	0.22108
3959.12	0.29995	0.22346	0.15229	0.15882	0.22134
3961.05	0.30015	0.22364	0.15255	0.15898	0.22161
3962.98	0.30048	0.22393	0.15275	0.15928	0.22197
3964.91	0.30096	0.22431	0.15291	0.15974	0.2224
3966.84	0.30136	0.2246	0.15309	0.16008	0.22273
3968.77	0.30161	0.2248	0.15332	0.16025	0.22297
3970.7	0.30181	0.225	0.15356	0.16041	0.22322
3972.62	0.30199	0.22522	0.15382	0.16058	0.22347
3974.55	0.3022	0.22546	0.15404	0.16081	0.22375
3976.48	0.30253	0.22577	0.1542	0.16118	0.2241
3978.41	0.30292	0.2261	0.15436	0.16159	0.22447
3980.34	0.30323	0.22637	0.15456	0.1619	0.22478
3982.27	0.30349	0.22659	0.15478	0.16213	0.22506
3984.19	0.30378	0.22684	0.15497	0.1624	0.22535
3986.12	0.30406	0.22713	0.15516	0.16269	0.22564
3988.05	0.30427	0.22741	0.1554	0.1629	0.22591
3989.98	0.30446	0.22763	0.15564	0.16309	0.22614
3991.91	0.30472	0.22786	0.15585	0.16332	0.22643
3993.84	0.30502	0.22809	0.15606	0.1636	0.22674
3995.77	0.30534	0.22834	0.15627	0.16391	0.22707
3997.69	0.30568	0.22863	0.15646	0.16424	0.22741

## Sheet: Figure 2c
	Normalized intensity / -
Wavelength / nm	Pt/CN	Pt/ECN	Pt/ECN-24h	Pt/LMO	Pt/ELMO
800	0.00194	0.000260061	0.0061	0.00243	0.000412206
799.5	0.000569291	6.03259e-06	0.00531	0.0022	0.000130108
799	0	7.5251e-05	0.00182	0	0
798.5	0.00197	0.00103	0.00607	0.00196	0.000662678
798	0.00194	0	0.00413	0.000373578	0.000566861
797.5	0.00129	0.000712918	0.00309	0.000553028	0.000534245
797	0.00221	0.000317858	0.00147	0.0008181	0.000883215
796.5	0.00235	0.00117	0	0.00146	0.00189
796	0.00494	0.0029	0.00351	0.00268	0.00262
795.5	0.0066	0.00397	0.00547	0.00375	0.00235
795	0.00707	0.00413	0.00723	0.00443	0.00208
794.5	0.00716	0.00385	0.00509	0.00324	0.0019
794	0.0063	0.00414	0.0052	0.00367	0.00219
793.5	0.0057	0.00253	0.00282	0.00472	0.00227
793	0.00619	0.00249	0.00469	0.0066	0.0029
792.5	0.00709	0.00389	0.00324	0.00644	0.00289
792	0.00822	0.0047	0.00325	0.00623	0.00343
791.5	0.00741	0.00436	0.00574	0.00687	0.00335
791	0.00583	0.00408	0.00273	0.00468	0.00203
790.5	0.0079	0.00537	0.00382	0.00506	0.00273
790	0.0076	0.00542	0.00447	0.00498	0.00268
789.5	0.00839	0.00581	0.00407	0.00635	0.00315
789	0.00826	0.006	0.00503	0.00659	0.00318
788.5	0.00826	0.00694	0.00621	0.00719	0.00307
788	0.00839	0.00675	0.01251	0.00853	0.00305
787.5	0.00732	0.00772	0.01319	0.00766	0.00244
787	0.00808	0.00793	0.01779	0.00758	0.00206
786.5	0.0074	0.00825	0.01721	0.00815	0.00175
786	0.00634	0.00805	0.01859	0.00752	0.00119
785.5	0.00627	0.00817	0.01915	0.00734	0.0015
785	0.00473	0.00759	0.01579	0.00681	0.00083074
784.5	0.00478	0.00724	0.017	0.00619	0.0002901
784	0.00482	0.00703	0.02103	0.00559	0.000551566
783.5	0.00467	0.0066	0.01869	0.00529	0.000886459
783	0.00399	0.00543	0.01766	0.00481	0.00147
782.5	0.00312	0.00566	0.0185	0.00522	0.00184
782	0.00235	0.00512	0.01807	0.00456	0.0016
781.5	0.00252	0.00564	0.01695	0.00398	0.00194
781	0.00269	0.00545	0.01819	0.00476	0.00198
780.5	0.00238	0.00538	0.01889	0.00353	0.00202
780	0.00237	0.0051	0.01905	0.00317	0.00167
779.5	0.00288	0.00458	0.02077	0.00419	0.00213
779	0.00267	0.0046	0.02169	0.00301	0.00222
778.5	0.00361	0.00513	0.02234	0.00356	0.00228
778	0.00369	0.00427	0.02246	0.0036	0.00243
777.5	0.00304	0.00359	0.02274	0.00345	0.00231
777	0.00413	0.00361	0.0238	0.00375	0.00253
776.5	0.00374	0.00307	0.02344	0.00284	0.00205
776	0.00407	0.00352	0.02272	0.00341	0.00294
775.5	0.0037	0.00389	0.02147	0.00308	0.00335
775	0.00445	0.00438	0.02229	0.00334	0.00411
774.5	0.00522	0.00463	0.02154	0.00374	0.00491
774	0.00531	0.00497	0.0219	0.00426	0.00546
773.5	0.00467	0.00452	0.01993	0.00421	0.0048
773	0.00604	0.00495	0.02006	0.0045	0.00551
772.5	0.00647	0.00522	0.0216	0.00508	0.00599
772	0.00752	0.0059	0.02294	0.0068	0.00692
771.5	0.00762	0.00517	0.0236	0.00704	0.00724
771	0.00674	0.00457	0.02204	0.00724	0.00712
770.5	0.00694	0.0044	0.02306	0.00711	0.007
770	0.00735	0.00515	0.02554	0.0084	0.00695
769.5	0.00792	0.00496	0.02583	0.00846	0.00685
769	0.00795	0.00545	0.02582	0.00846	0.0069
768.5	0.00818	0.00536	0.02595	0.00855	0.00647
768	0.00888	0.00584	0.0286	0.0086	0.0069
767.5	0.00855	0.00552	0.0276	0.00845	0.00651
767	0.00773	0.00561	0.02528	0.00828	0.00633
766.5	0.0074	0.00505	0.02492	0.00787	0.00599
766	0.00821	0.00544	0.02655	0.00933	0.00665
765.5	0.00798	0.00547	0.02663	0.0092	0.00677
765	0.00775	0.00576	0.02722	0.0097	0.00664
764.5	0.0081	0.00636	0.02861	0.01079	0.00704
764	0.00767	0.00666	0.02989	0.01047	0.00738
763.5	0.00727	0.00599	0.02959	0.01023	0.00676
763	0.00758	0.00616	0.02992	0.01092	0.00696
762.5	0.00744	0.00604	0.02946	0.01114	0.00657
762	0.00747	0.00519	0.02858	0.01041	0.00616
761.5	0.00681	0.0042	0.02747	0.00963	0.00571
761	0.0067	0.00406	0.028	0.00996	0.00615
760.5	0.00709	0.00459	0.02979	0.01008	0.0065
760	0.00689	0.00466	0.03007	0.01047	0.00624
759.5	0.00721	0.00472	0.0306	0.01029	0.00632
759	0.00682	0.0047	0.03035	0.00957	0.00622
758.5	0.00662	0.00502	0.02948	0.00927	0.00619
758	0.0062	0.00538	0.02875	0.00916	0.0061
757.5	0.00637	0.00546	0.02942	0.00918	0.00587
757	0.00637	0.00537	0.03003	0.0091	0.00612
756.5	0.00689	0.00523	0.03045	0.00975	0.00633
756	0.00672	0.00515	0.03041	0.00938	0.00647
755.5	0.00619	0.00499	0.03053	0.00962	0.00649
755	0.00674	0.00527	0.031	0.01029	0.00698
754.5	0.00672	0.00499	0.03349	0.01018	0.00726
754	0.00701	0.00491	0.03254	0.01022	0.00681
753.5	0.00734	0.00496	0.03258	0.00976	0.00735
753	0.00751	0.00521	0.03261	0.00933	0.00754
752.5	0.00741	0.00547	0.03322	0.00966	0.00759
752	0.00745	0.00576	0.03242	0.00973	0.0077
751.5	0.00764	0.00583	0.03122	0.00885	0.00787
751	0.00764	0.00617	0.03245	0.00907	0.00755
750.5	0.00815	0.00664	0.03435	0.00956	0.00727
750	0.00845	0.00653	0.03551	0.00957	0.00716
749.5	0.00825	0.00679	0.03586	0.00993	0.00683
749	0.00811	0.00697	0.03614	0.01032	0.00719
748.5	0.00823	0.00775	0.03553	0.01022	0.00734
748	0.00824	0.00814	0.03558	0.00992	0.00707
747.5	0.00761	0.00823	0.03524	0.00907	0.00701
747	0.00739	0.00833	0.03444	0.00954	0.00684
746.5	0.00717	0.00792	0.0339	0.00913	0.00676
746	0.0077	0.00898	0.0367	0.01046	0.00765
745.5	0.00863	0.00888	0.03809	0.01076	0.0072
745	0.00889	0.00862	0.03768	0.01114	0.00702
744.5	0.00956	0.00951	0.03826	0.01127	0.00703
744	0.00958	0.00967	0.03775	0.0111	0.00717
743.5	0.00954	0.00984	0.03941	0.01054	0.00671
743	0.01051	0.01017	0.0418	0.01099	0.00663
742.5	0.01101	0.01023	0.04242	0.01098	0.00674
742	0.01048	0.00979	0.04124	0.01064	0.00619
741.5	0.01067	0.00979	0.04143	0.01083	0.00633
741	0.01044	0.01019	0.04167	0.011	0.0063
740.5	0.01003	0.01045	0.04243	0.01186	0.00604
740	0.00713	0.00755	0.03643	0.01193	0.00708
739.5	0.00698	0.00711	0.03432	0.01067	0.00669
739	0.00744	0.00681	0.03606	0.01048	0.00663
738.5	0.00756	0.00773	0.03706	0.01163	0.0071
738	0.00801	0.00832	0.03778	0.01267	0.00713
737.5	0.00919	0.00879	0.03952	0.01364	0.00714
737	0.00944	0.00861	0.04032	0.0139	0.00699
736.5	0.00891	0.00842	0.04045	0.01415	0.00697
736	0.00863	0.00895	0.04034	0.01398	0.00704
735.5	0.00886	0.00837	0.041	0.01427	0.00682
735	0.0092	0.00842	0.04365	0.01423	0.00714
734.5	0.00946	0.00804	0.04297	0.01429	0.00655
734	0.00915	0.00804	0.04302	0.01449	0.00672
733.5	0.00877	0.00778	0.04173	0.01363	0.0065
733	0.0094	0.00775	0.0433	0.01356	0.00684
732.5	0.00924	0.00773	0.0449	0.01451	0.00705
732	0.00893	0.00789	0.04523	0.01437	0.00731
731.5	0.00844	0.00731	0.04475	0.01344	0.0069
731	0.00885	0.00721	0.04556	0.01263	0.00694
730.5	0.00934	0.00736	0.04556	0.01307	0.00716
730	0.0101	0.00766	0.04611	0.01317	0.0072
729.5	0.00978	0.00774	0.04675	0.01325	0.00716
729	0.01056	0.00794	0.0488	0.01442	0.00735
728.5	0.01052	0.00763	0.04715	0.01368	0.00722
728	0.01055	0.0079	0.04882	0.01396	0.00717
727.5	0.01059	0.00745	0.04964	0.01355	0.00687
727	0.01029	0.00748	0.04977	0.01303	0.00684
726.5	0.01037	0.00766	0.05079	0.01405	0.00706
726	0.01006	0.00709	0.04989	0.0142	0.00665
725.5	0.01038	0.00645	0.05119	0.0137	0.00675
725	0.01015	0.00631	0.05179	0.013	0.00679
724.5	0.01017	0.00612	0.05144	0.01336	0.00678
724	0.011	0.00715	0.05376	0.01428	0.00738
723.5	0.01079	0.00749	0.05479	0.01412	0.00735
723	0.01114	0.00764	0.0554	0.01407	0.00762
722.5	0.01085	0.0076	0.05543	0.01381	0.00774
722	0.01094	0.00816	0.05702	0.01342	0.00786
721.5	0.01085	0.0084	0.05845	0.01432	0.00836
721	0.01098	0.00824	0.05816	0.0143	0.00843
720.5	0.01085	0.00867	0.05979	0.01453	0.0085
720	0.01145	0.00901	0.06101	0.01487	0.00848
719.5	0.01171	0.00912	0.0596	0.01458	0.00834
719	0.01162	0.00903	0.05957	0.01383	0.00837
718.5	0.01208	0.00998	0.06173	0.01523	0.0088
718	0.01202	0.01005	0.06097	0.01504	0.00886
717.5	0.01196	0.01011	0.06097	0.01499	0.00868
717	0.01189	0.01027	0.06182	0.0152	0.00889
716.5	0.01153	0.0101	0.06044	0.01398	0.00862
716	0.0109	0.01006	0.06031	0.01392	0.00859
715.5	0.01104	0.01025	0.06049	0.01351	0.00843
715	0.01141	0.01024	0.0612	0.01403	0.009
714.5	0.01149	0.01062	0.06268	0.01422	0.00908
714	0.01168	0.01054	0.06297	0.01396	0.0091
713.5	0.01124	0.01054	0.06176	0.01373	0.00894
713	0.01115	0.01065	0.06184	0.01361	0.00901
712.5	0.01136	0.01054	0.06109	0.01354	0.00873
712	0.01104	0.01064	0.06097	0.01378	0.00872
711.5	0.01073	0.01082	0.06186	0.01384	0.00864
711	0.0107	0.01056	0.06176	0.01352	0.00848
710.5	0.01091	0.01035	0.06286	0.01336	0.00871
710	0.01073	0.01005	0.06329	0.01372	0.00862
709.5	0.01083	0.01012	0.06355	0.01355	0.00873
709	0.01115	0.00995	0.06356	0.01319	0.00912
708.5	0.01126	0.01017	0.06345	0.01315	0.00932
708	0.01154	0.01039	0.06311	0.01351	0.00909
707.5	0.01148	0.01001	0.06332	0.01304	0.00916
707	0.01161	0.01014	0.06418	0.0133	0.0094
706.5	0.01161	0.01025	0.06543	0.01374	0.00956
706	0.01192	0.0102	0.06677	0.01402	0.00975
705.5	0.0116	0.00969	0.06574	0.01352	0.00944
705	0.01145	0.00986	0.06576	0.01383	0.00921
704.5	0.01174	0.00989	0.06623	0.01412	0.00923
704	0.012	0.01008	0.06674	0.01407	0.00921
703.5	0.01264	0.01036	0.06717	0.0143	0.00946
703	0.01285	0.01096	0.0678	0.01473	0.0095
702.5	0.01228	0.01058	0.06708	0.014	0.00921
702	0.01224	0.0105	0.06645	0.01376	0.00904
701.5	0.01259	0.01052	0.06713	0.01452	0.00933
701	0.01292	0.0107	0.06714	0.01422	0.00933
700.5	0.01332	0.0109	0.06973	0.01451	0.00961
700	0.01276	0.01078	0.06854	0.01406	0.0093
699.5	0.01261	0.01046	0.06877	0.0138	0.0092
699	0.01301	0.01054	0.06874	0.01352	0.00901
698.5	0.01312	0.01059	0.06854	0.01339	0.00915
698	0.01335	0.01035	0.06885	0.01355	0.00933
697.5	0.01322	0.01021	0.06795	0.01355	0.00916
697	0.01343	0.01009	0.0679	0.01364	0.00899
696.5	0.01379	0.01014	0.06854	0.01415	0.00887
696	0.01366	0.01002	0.06872	0.01424	0.00877
695.5	0.01374	0.01001	0.06912	0.01416	0.00847
695	0.01357	0.00977	0.06822	0.01361	0.00834
694.5	0.01376	0.01	0.06804	0.01372	0.00861
694	0.01351	0.00957	0.06646	0.01304	0.00824
693.5	0.01338	0.0094	0.0668	0.01273	0.0081
693	0.01341	0.00987	0.06746	0.01325	0.00825
692.5	0.01336	0.01005	0.06855	0.01384	0.0085
692	0.01364	0.00996	0.06958	0.0136	0.00848
691.5	0.01337	0.0098	0.06929	0.01372	0.00848
691	0.01283	0.0098	0.06968	0.01356	0.00872
690.5	0.01297	0.00985	0.07025	0.01367	0.00877
690	0.01336	0.00983	0.07098	0.01406	0.00921
689.5	0.01367	0.0102	0.07144	0.0144	0.0093
689	0.01354	0.0101	0.07227	0.01437	0.00938
688.5	0.01326	0.00993	0.07239	0.01394	0.0093
688	0.0131	0.01009	0.07197	0.01404	0.00921
687.5	0.01299	0.00991	0.07277	0.01358	0.00928
687	0.01312	0.00993	0.07219	0.01391	0.00932
686.5	0.01298	0.01014	0.07277	0.01419	0.00965
686	0.01348	0.01027	0.07379	0.01435	0.00971
685.5	0.01349	0.01021	0.07457	0.01427	0.00995
685	0.01371	0.01064	0.07537	0.01422	0.01002
684.5	0.01384	0.01076	0.07628	0.01434	0.01013
684	0.01347	0.01073	0.07566	0.01411	0.00987
683.5	0.01341	0.0107	0.07609	0.01369	0.00991
683	0.0134	0.01074	0.07642	0.01351	0.00987
682.5	0.01343	0.01076	0.07702	0.01378	0.00999
682	0.01338	0.01062	0.07741	0.01393	0.01003
681.5	0.01345	0.01076	0.07828	0.0142	0.01033
681	0.01357	0.01092	0.07931	0.01437	0.01052
680.5	0.01369	0.01094	0.07902	0.01444	0.01058
680	0.01365	0.01101	0.0794	0.0144	0.01056
679.5	0.01393	0.01103	0.07956	0.01418	0.01043
679	0.01387	0.01091	0.07906	0.01379	0.01033
678.5	0.01423	0.01082	0.07903	0.01368	0.01038
678	0.01446	0.01079	0.07975	0.01389	0.01045
677.5	0.01404	0.01078	0.08038	0.01363	0.01013
677	0.01392	0.01068	0.08011	0.01377	0.00985
676.5	0.01406	0.01083	0.08009	0.01363	0.0099
676	0.01397	0.01094	0.08036	0.01381	0.00986
675.5	0.01395	0.011	0.0812	0.01387	0.00995
675	0.01415	0.01086	0.08118	0.01438	0.00992
674.5	0.01415	0.01086	0.08138	0.0143	0.00982
674	0.01455	0.01097	0.08267	0.01457	0.00983
673.5	0.01433	0.01104	0.08273	0.01464	0.00988
673	0.01425	0.01107	0.08319	0.01463	0.00995
672.5	0.01422	0.01095	0.08327	0.0147	0.00991
672	0.01401	0.01097	0.08361	0.01463	0.00995
671.5	0.01403	0.01091	0.08363	0.01469	0.00982
671	0.01385	0.011	0.08441	0.01491	0.0099
670.5	0.01394	0.01098	0.08526	0.01526	0.00986
670	0.01386	0.011	0.08556	0.01544	0.00998
669.5	0.01387	0.01114	0.08565	0.01535	0.00995
669	0.01382	0.01124	0.08563	0.01535	0.00982
668.5	0.01366	0.01128	0.08581	0.0149	0.00972
668	0.0136	0.01129	0.08605	0.01475	0.00956
667.5	0.01368	0.01112	0.08631	0.01454	0.00943
667	0.0134	0.01105	0.0867	0.01441	0.00947
666.5	0.01326	0.01086	0.08748	0.01467	0.00963
666	0.01298	0.01075	0.08794	0.01455	0.00945
665.5	0.01292	0.01108	0.08907	0.01497	0.00965
665	0.01268	0.01092	0.08856	0.01498	0.00946
664.5	0.01309	0.01105	0.08928	0.01525	0.00965
664	0.01299	0.01093	0.08959	0.01504	0.00966
663.5	0.01303	0.01094	0.08965	0.01517	0.00979
663	0.01328	0.01095	0.08955	0.01489	0.00968
662.5	0.01346	0.01112	0.08952	0.01481	0.00961
662	0.01332	0.01114	0.08979	0.01494	0.00962
661.5	0.01354	0.0114	0.09006	0.01498	0.00963
661	0.01345	0.01146	0.09083	0.01493	0.00952
660.5	0.01338	0.01113	0.09089	0.01464	0.00955
660	0.01335	0.01141	0.09156	0.01488	0.0096
659.5	0.01348	0.01172	0.09267	0.01494	0.00975
659	0.01369	0.01175	0.09282	0.01515	0.00981
658.5	0.01377	0.01182	0.09311	0.01503	0.00992
658	0.01386	0.01199	0.09348	0.01522	0.01018
657.5	0.01386	0.01188	0.09344	0.01489	0.01009
657	0.01395	0.01198	0.09383	0.01494	0.01001
656.5	0.01387	0.012	0.09415	0.01473	0.00995
656	0.01377	0.01205	0.09432	0.01494	0.00993
655.5	0.01392	0.01203	0.09487	0.0152	0.00997
655	0.01394	0.01214	0.09545	0.01529	0.01008
654.5	0.01407	0.01229	0.0963	0.0156	0.01034
654	0.01406	0.01219	0.09633	0.01549	0.01031
653.5	0.01431	0.01239	0.09683	0.01563	0.01027
653	0.01429	0.01236	0.09744	0.01563	0.01035
652.5	0.01467	0.01247	0.09783	0.01576	0.01056
652	0.01466	0.01246	0.0979	0.0155	0.0105
651.5	0.01454	0.01258	0.09862	0.01553	0.01058
651	0.01482	0.01282	0.09934	0.01578	0.01063
650.5	0.01464	0.01266	0.09978	0.01566	0.01052
650	0.01437	0.01265	0.10055	0.01579	0.01049
649.5	0.01442	0.01273	0.10131	0.01572	0.01066
649	0.01456	0.01282	0.10166	0.01577	0.0108
648.5	0.01474	0.01283	0.10181	0.01594	0.011
648	0.01467	0.01274	0.10169	0.01589	0.0109
647.5	0.01478	0.01287	0.10221	0.01572	0.01085
647	0.01501	0.01294	0.1024	0.01602	0.01091
646.5	0.01499	0.01282	0.10237	0.016	0.01071
646	0.01497	0.0128	0.10318	0.01577	0.01055
645.5	0.01506	0.01273	0.10377	0.01558	0.01057
645	0.01501	0.01291	0.10457	0.01573	0.01069
644.5	0.01501	0.01292	0.10516	0.01565	0.01079
644	0.01507	0.01285	0.10532	0.01568	0.01084
643.5	0.0152	0.01272	0.10573	0.01571	0.0108
643	0.01544	0.01282	0.10654	0.0159	0.01085
642.5	0.01511	0.01281	0.1069	0.01586	0.01077
642	0.01517	0.01273	0.10714	0.01577	0.01074
641.5	0.01515	0.01253	0.10739	0.01544	0.01062
641	0.01511	0.01267	0.10774	0.01549	0.01055
640.5	0.0152	0.01263	0.1081	0.0156	0.01056
640	0.01533	0.01265	0.10856	0.01549	0.0106
639.5	0.01526	0.01244	0.10853	0.01542	0.01042
639	0.01542	0.01245	0.109	0.01538	0.01043
638.5	0.01539	0.01246	0.10947	0.01553	0.01032
638	0.01555	0.01244	0.1101	0.01564	0.01049
637.5	0.01567	0.0123	0.11032	0.01551	0.01053
637	0.01568	0.01213	0.11056	0.01539	0.01039
636.5	0.01563	0.01208	0.11071	0.01542	0.0103
636	0.01567	0.01214	0.11176	0.01563	0.01047
635.5	0.01563	0.01213	0.11267	0.01586	0.01049
635	0.0156	0.01211	0.11314	0.01593	0.01054
634.5	0.01545	0.012	0.11346	0.01594	0.01055
634	0.01548	0.01196	0.11411	0.01591	0.01052
633.5	0.01552	0.01189	0.11465	0.01596	0.01056
633	0.01548	0.01205	0.11517	0.01606	0.01059
632.5	0.01575	0.01227	0.11574	0.01643	0.01068
632	0.01588	0.01235	0.11585	0.01643	0.01074
631.5	0.01604	0.01229	0.1166	0.01654	0.01078
631	0.01593	0.01235	0.11698	0.01636	0.01069
630.5	0.01591	0.01245	0.11799	0.01641	0.01078
630	0.01595	0.01249	0.11864	0.01652	0.01074
629.5	0.01628	0.01241	0.11887	0.01663	0.01079
629	0.01625	0.01248	0.11868	0.01666	0.01079
628.5	0.01618	0.01247	0.11916	0.0168	0.01087
628	0.01616	0.01233	0.11957	0.0167	0.01089
627.5	0.01648	0.0125	0.12024	0.01683	0.011
627	0.01645	0.01249	0.1204	0.01681	0.01098
626.5	0.01648	0.01279	0.12086	0.01696	0.01102
626	0.01661	0.01278	0.12164	0.01708	0.01121
625.5	0.01658	0.01273	0.12177	0.01693	0.01104
625	0.01658	0.01276	0.12229	0.01684	0.01099
624.5	0.01659	0.01276	0.12286	0.01687	0.01103
624	0.01668	0.01285	0.12363	0.01682	0.01115
623.5	0.01675	0.01286	0.12414	0.01688	0.0111
623	0.01697	0.01305	0.12464	0.0169	0.01122
622.5	0.01698	0.01317	0.12517	0.0168	0.01117
622	0.01692	0.01295	0.1255	0.0166	0.01108
621.5	0.01703	0.01296	0.12585	0.01674	0.01108
621	0.01722	0.01314	0.12674	0.01694	0.01122
620.5	0.01725	0.01306	0.12699	0.01696	0.01129
620	0.0173	0.01301	0.12721	0.01697	0.01142
619.5	0.01726	0.01289	0.12751	0.01703	0.01136
619	0.01719	0.01308	0.128	0.01718	0.01128
618.5	0.01732	0.01316	0.12884	0.01723	0.01132
618	0.01732	0.0132	0.12939	0.01737	0.01147
617.5	0.01735	0.01325	0.12933	0.01726	0.01153
617	0.01732	0.01331	0.13009	0.0172	0.01153
616.5	0.01732	0.0134	0.13081	0.01726	0.01156
616	0.01742	0.01335	0.13158	0.01719	0.0116
615.5	0.01739	0.01341	0.13176	0.0171	0.01144
615	0.01734	0.01359	0.13277	0.01721	0.0115
614.5	0.01726	0.01343	0.13333	0.01709	0.01142
614	0.0171	0.01343	0.13376	0.01698	0.0114
613.5	0.017	0.01328	0.13394	0.01705	0.01147
613	0.01698	0.01317	0.13437	0.01697	0.01144
612.5	0.01698	0.01322	0.13502	0.01719	0.01153
612	0.01691	0.0131	0.13522	0.01719	0.01147
611.5	0.01706	0.01322	0.13608	0.01733	0.01158
611	0.01705	0.01324	0.13663	0.01725	0.01159
610.5	0.01691	0.01308	0.13643	0.01699	0.01146
610	0.01677	0.01283	0.13676	0.01674	0.01131
609.5	0.01677	0.01277	0.13677	0.01659	0.01129
609	0.01665	0.01277	0.1371	0.0166	0.01133
608.5	0.01677	0.01273	0.13747	0.01654	0.01137
608	0.01665	0.01272	0.13778	0.01641	0.01126
607.5	0.01652	0.01259	0.13772	0.01624	0.01116
607	0.01638	0.01249	0.1378	0.0162	0.01105
606.5	0.01652	0.01246	0.13844	0.01608	0.01119
606	0.01641	0.01228	0.13882	0.01584	0.01115
605.5	0.01632	0.01212	0.139	0.01588	0.0111
605	0.01622	0.01205	0.13887	0.01575	0.01095
604.5	0.01625	0.01195	0.13947	0.01577	0.01102
604	0.01606	0.01182	0.13961	0.01553	0.01096
603.5	0.01587	0.01177	0.14006	0.01544	0.01097
603	0.01596	0.01182	0.14042	0.01542	0.01114
602.5	0.01592	0.01175	0.14069	0.01549	0.01119
602	0.01572	0.01147	0.14047	0.01519	0.01109
601.5	0.01566	0.0113	0.14023	0.01512	0.01097
601	0.01553	0.01139	0.14022	0.01499	0.01082
600.5	0.01566	0.01139	0.14082	0.01506	0.01071
600	0.01624	0.01206	0.14145	0.01637	0.01071
599.5	0.01624	0.01224	0.14202	0.01658	0.01067
599	0.01609	0.01236	0.14256	0.01649	0.01068
598.5	0.01613	0.01239	0.14312	0.01641	0.01069
598	0.01614	0.01258	0.14362	0.01639	0.01075
597.5	0.01627	0.01264	0.14472	0.01657	0.01092
597	0.01634	0.01267	0.14559	0.0167	0.01092
596.5	0.0165	0.0127	0.14638	0.01672	0.01094
596	0.01665	0.01271	0.1472	0.01685	0.01112
595.5	0.01671	0.0126	0.14766	0.01694	0.01109
595	0.01682	0.01273	0.14816	0.0171	0.01118
594.5	0.01703	0.01292	0.1493	0.01725	0.0114
594	0.01712	0.01297	0.15019	0.01747	0.01133
593.5	0.0172	0.01313	0.15084	0.01761	0.01134
593	0.01745	0.01329	0.15205	0.01788	0.01142
592.5	0.01751	0.01328	0.1529	0.01787	0.01144
592	0.01751	0.01341	0.15363	0.01796	0.01149
591.5	0.01746	0.01354	0.15417	0.01798	0.01156
591	0.01756	0.01365	0.15499	0.0181	0.01171
590.5	0.01782	0.01371	0.15554	0.01825	0.01182
590	0.01799	0.0139	0.15704	0.01856	0.01196
589.5	0.01806	0.01395	0.1573	0.01873	0.01191
589	0.01818	0.01398	0.15819	0.0189	0.012
588.5	0.0183	0.01412	0.1592	0.01916	0.01201
588	0.01856	0.01433	0.16056	0.01952	0.01223
587.5	0.01878	0.01442	0.1615	0.01948	0.01229
587	0.01887	0.01447	0.16243	0.01934	0.0124
586.5	0.019	0.0144	0.16345	0.01932	0.01238
586	0.01921	0.01445	0.1641	0.01932	0.01251
585.5	0.01923	0.01449	0.16461	0.01944	0.01258
585	0.01928	0.01443	0.16527	0.0194	0.0126
584.5	0.01942	0.01452	0.16599	0.01936	0.01262
584	0.01947	0.01466	0.16649	0.01944	0.01266
583.5	0.0195	0.01477	0.16687	0.01942	0.01262
583	0.0194	0.01471	0.16707	0.01918	0.01261
582.5	0.01946	0.01479	0.1678	0.01918	0.01264
582	0.01953	0.01484	0.16847	0.0193	0.01263
581.5	0.01942	0.01481	0.16828	0.01905	0.01259
581	0.01958	0.01496	0.16884	0.01919	0.01272
580.5	0.01954	0.01493	0.16879	0.01903	0.01274
580	0.01953	0.01486	0.16909	0.01904	0.01274
579.5	0.01956	0.01481	0.16997	0.01901	0.0128
579	0.01968	0.01483	0.17047	0.01897	0.01277
578.5	0.01968	0.01484	0.17125	0.01902	0.01275
578	0.01987	0.01497	0.17211	0.01906	0.01278
577.5	0.01969	0.01499	0.17213	0.01881	0.01262
577	0.01976	0.01502	0.17252	0.01875	0.01267
576.5	0.01974	0.01506	0.17299	0.01855	0.01273
576	0.01958	0.0151	0.1735	0.01853	0.0127
575.5	0.01961	0.01504	0.17325	0.01839	0.01268
575	0.01966	0.01498	0.17328	0.01804	0.01255
574.5	0.01971	0.01513	0.17402	0.01806	0.01268
574	0.01989	0.01522	0.17444	0.01815	0.01263
573.5	0.02002	0.01534	0.17464	0.01821	0.01278
573	0.02024	0.01545	0.1759	0.01827	0.01283
572.5	0.02024	0.0155	0.1768	0.01831	0.01287
572	0.02025	0.01551	0.17722	0.01827	0.01285
571.5	0.02025	0.01545	0.17747	0.01829	0.0128
571	0.0202	0.01541	0.17767	0.01823	0.01279
570.5	0.02039	0.01569	0.17874	0.01859	0.01297
570	0.02047	0.01565	0.17905	0.01845	0.01289
569.5	0.02054	0.01567	0.17954	0.01854	0.01295
569	0.02069	0.01585	0.18048	0.01874	0.01309
568.5	0.02072	0.0158	0.18129	0.01875	0.01303
568	0.0206	0.01571	0.18182	0.01854	0.01296
567.5	0.02062	0.01576	0.18304	0.01859	0.01296
567	0.02065	0.01589	0.18357	0.01856	0.01298
566.5	0.02095	0.01603	0.18417	0.01874	0.01316
566	0.02108	0.01609	0.1845	0.01862	0.01308
565.5	0.02121	0.01623	0.18521	0.01861	0.01315
565	0.02128	0.01624	0.18576	0.01881	0.01329
564.5	0.02129	0.01629	0.18668	0.019	0.01335
564	0.02133	0.01637	0.18732	0.01913	0.01331
563.5	0.02154	0.01652	0.18833	0.01927	0.01345
563	0.02167	0.01658	0.18915	0.01942	0.01348
562.5	0.02163	0.01668	0.19021	0.01968	0.01356
562	0.02162	0.01666	0.19109	0.01969	0.0136
561.5	0.02155	0.0166	0.19153	0.01963	0.01355
561	0.02156	0.01661	0.19216	0.0197	0.0136
560.5	0.02148	0.01655	0.19236	0.01974	0.01354
560	0.02144	0.01666	0.19279	0.01986	0.01354
559.5	0.02151	0.01661	0.19302	0.01995	0.01356
559	0.02134	0.01657	0.19342	0.01984	0.01353
558.5	0.02137	0.01658	0.19403	0.01977	0.01349
558	0.02136	0.01655	0.19457	0.01968	0.01346
557.5	0.02138	0.01662	0.19528	0.01969	0.0135
557	0.02132	0.01656	0.19592	0.01968	0.01351
556.5	0.02128	0.01652	0.19633	0.01946	0.01355
556	0.02126	0.01647	0.19679	0.01954	0.0136
555.5	0.02124	0.01645	0.19719	0.01947	0.01364
555	0.02131	0.01653	0.19822	0.01974	0.01379
554.5	0.02149	0.01663	0.1988	0.0199	0.01387
554	0.02148	0.01665	0.19939	0.01989	0.01382
553.5	0.02141	0.01671	0.20012	0.02004	0.01387
553	0.02137	0.01664	0.20056	0.02002	0.01391
552.5	0.02133	0.01666	0.20124	0.02012	0.01391
552	0.0214	0.01667	0.20218	0.02017	0.01391
551.5	0.02149	0.0167	0.20249	0.02003	0.01401
551	0.02153	0.01669	0.20304	0.02001	0.01408
550.5	0.02161	0.01664	0.20308	0.02007	0.01413
550	0.02165	0.01663	0.20359	0.01995	0.01419
549.5	0.0217	0.0166	0.20428	0.01992	0.01408
549	0.02174	0.01663	0.20455	0.01994	0.01411
548.5	0.02172	0.01674	0.20559	0.02005	0.01425
548	0.02188	0.01678	0.20661	0.0201	0.01433
547.5	0.02201	0.01674	0.20748	0.02014	0.01439
547	0.02205	0.01675	0.20836	0.0201	0.01441
546.5	0.02232	0.01685	0.20884	0.02019	0.01447
546	0.02242	0.01688	0.20979	0.02039	0.0146
545.5	0.02258	0.01702	0.21027	0.02063	0.01466
545	0.0227	0.01702	0.21119	0.02087	0.01469
544.5	0.02271	0.01704	0.21192	0.02094	0.0147
544	0.0227	0.01704	0.21277	0.02094	0.01479
543.5	0.02283	0.01714	0.21349	0.02108	0.01474
543	0.02294	0.01731	0.21454	0.02121	0.01485
542.5	0.02301	0.01739	0.21493	0.02136	0.01505
542	0.02319	0.01758	0.21571	0.02146	0.01519
541.5	0.02318	0.01777	0.21633	0.0216	0.01523
541	0.02315	0.01776	0.21669	0.02156	0.01539
540.5	0.02332	0.01788	0.21765	0.02164	0.01547
540	0.0234	0.01801	0.21821	0.0217	0.01551
539.5	0.02359	0.01804	0.21876	0.02183	0.01558
539	0.02365	0.01822	0.21974	0.0221	0.01571
538.5	0.02398	0.01834	0.22104	0.02238	0.01584
538	0.02409	0.01847	0.22151	0.02253	0.01588
537.5	0.02406	0.01858	0.22201	0.02263	0.01583
537	0.02421	0.01869	0.22288	0.02294	0.01596
536.5	0.02446	0.01889	0.22404	0.0233	0.01628
536	0.02455	0.01902	0.22508	0.02336	0.01622
535.5	0.02467	0.01915	0.22578	0.02363	0.0163
535	0.02478	0.01931	0.22672	0.0239	0.01644
534.5	0.02491	0.01953	0.22776	0.0242	0.01656
534	0.02482	0.0196	0.22868	0.02443	0.01657
533.5	0.02511	0.01986	0.23004	0.02464	0.01679
533	0.02509	0.01999	0.23064	0.02463	0.01685
532.5	0.02524	0.02018	0.23186	0.02488	0.01702
532	0.02542	0.0204	0.23298	0.02504	0.01726
531.5	0.02556	0.02068	0.23369	0.02527	0.01735
531	0.02578	0.02096	0.2344	0.02547	0.01741
530.5	0.02595	0.02106	0.23524	0.02573	0.01751
530	0.02607	0.02114	0.23659	0.02586	0.01753
529.5	0.02613	0.02118	0.23726	0.026	0.0175
529	0.02604	0.02125	0.2375	0.02602	0.01746
528.5	0.02619	0.02127	0.23832	0.02617	0.01751
528	0.02634	0.02145	0.23946	0.02637	0.01764
527.5	0.02662	0.02167	0.24065	0.02676	0.0178
527	0.02662	0.02171	0.24132	0.02693	0.01795
526.5	0.02665	0.02187	0.2419	0.02705	0.01803
526	0.02681	0.02201	0.24252	0.02723	0.01816
525.5	0.02683	0.02193	0.2428	0.02726	0.01815
525	0.02698	0.02201	0.24376	0.0272	0.01815
524.5	0.02715	0.02217	0.24441	0.02732	0.01826
524	0.02722	0.02224	0.24535	0.02757	0.0184
523.5	0.02724	0.02239	0.24604	0.02772	0.01847
523	0.02744	0.0225	0.24691	0.02799	0.01853
522.5	0.02761	0.0226	0.24784	0.02825	0.01869
522	0.02773	0.02271	0.24838	0.02844	0.01876
521.5	0.02784	0.0227	0.24898	0.02845	0.01882
521	0.02806	0.02271	0.24966	0.02865	0.01893
520.5	0.0283	0.02282	0.25067	0.02883	0.0191
520	0.02912	0.02356	0.25474	0.02957	0.01957
519.5	0.02938	0.02377	0.25595	0.02993	0.01972
519	0.02957	0.02379	0.25648	0.02987	0.01974
518.5	0.02967	0.02383	0.2568	0.02995	0.01968
518	0.02979	0.02401	0.25791	0.03002	0.01978
517.5	0.02988	0.02402	0.25825	0.0304	0.01973
517	0.03008	0.02423	0.25939	0.03076	0.01987
516.5	0.03004	0.02434	0.26017	0.03096	0.02005
516	0.0301	0.02458	0.26145	0.03137	0.02009
515.5	0.03023	0.02475	0.26214	0.0316	0.02025
515	0.03052	0.02505	0.26442	0.03203	0.02036
514.5	0.03049	0.02517	0.26529	0.03222	0.0203
514	0.03047	0.02522	0.26608	0.03226	0.02033
513.5	0.0307	0.02549	0.26716	0.03262	0.02035
513	0.03075	0.02556	0.26797	0.0329	0.02044
512.5	0.03095	0.02566	0.26771	0.03303	0.0206
512	0.03118	0.02581	0.26882	0.03338	0.02075
511.5	0.03136	0.02606	0.26978	0.03388	0.02087
511	0.03168	0.0263	0.27094	0.03421	0.02101
510.5	0.03197	0.02646	0.27189	0.03435	0.02124
510	0.03236	0.02676	0.27304	0.0346	0.0213
509.5	0.0326	0.02699	0.2738	0.03479	0.02137
509	0.03266	0.02717	0.27418	0.03509	0.02141
508.5	0.03293	0.02738	0.27518	0.03528	0.02149
508	0.0331	0.02762	0.27635	0.03552	0.02166
507.5	0.03344	0.02786	0.27787	0.03583	0.02197
507	0.03377	0.02825	0.27939	0.03629	0.02221
506.5	0.03396	0.02846	0.28036	0.03654	0.0223
506	0.03413	0.02865	0.28091	0.0368	0.02239
505.5	0.03447	0.02886	0.28155	0.03705	0.02263
505	0.03478	0.02891	0.28215	0.03718	0.02265
504.5	0.03498	0.02907	0.28316	0.03736	0.02286
504	0.03521	0.02925	0.28431	0.0375	0.02291
503.5	0.03561	0.0294	0.28462	0.03753	0.02299
503	0.03596	0.0296	0.28566	0.03778	0.02318
502.5	0.03602	0.02957	0.28583	0.03795	0.0231
502	0.03648	0.02978	0.28702	0.03827	0.02335
501.5	0.03675	0.02991	0.28785	0.03865	0.02358
501	0.03705	0.03013	0.2885	0.03902	0.02384
500.5	0.03731	0.03032	0.28946	0.03935	0.02401
500	0.03762	0.03042	0.29069	0.03971	0.02417
499.5	0.03789	0.03054	0.29186	0.03979	0.02433
499	0.03808	0.03068	0.29267	0.03972	0.02428
498.5	0.03833	0.0309	0.29385	0.03988	0.02445
498	0.03855	0.03115	0.29482	0.04025	0.02456
497.5	0.03885	0.03138	0.29617	0.04058	0.02468
497	0.03916	0.03165	0.29736	0.04112	0.02501
496.5	0.03959	0.03201	0.29876	0.04144	0.02527
496	0.04	0.0323	0.29965	0.04182	0.02544
495.5	0.04035	0.03243	0.30055	0.04223	0.02565
495	0.04071	0.0326	0.30096	0.04252	0.02567
494.5	0.04086	0.03274	0.30144	0.04278	0.0257
494	0.04112	0.03287	0.30187	0.0428	0.02583
493.5	0.04146	0.03309	0.30307	0.04295	0.02608
493	0.04194	0.03353	0.3053	0.04335	0.0264
492.5	0.04218	0.03381	0.30701	0.04383	0.02666
492	0.0427	0.03437	0.30893	0.04448	0.02687
491.5	0.04314	0.03465	0.30986	0.0448	0.02696
491	0.04339	0.03491	0.31104	0.04511	0.02712
490.5	0.04355	0.03541	0.31295	0.04557	0.02736
490	0.04397	0.03567	0.31454	0.04598	0.02759
489.5	0.04433	0.03599	0.31603	0.04622	0.02777
489	0.04466	0.0362	0.31694	0.04646	0.02802
488.5	0.04514	0.03647	0.31791	0.04648	0.02818
488	0.04553	0.0368	0.3192	0.04679	0.02827
487.5	0.0459	0.03709	0.32023	0.04699	0.02844
487	0.0463	0.03762	0.32169	0.04723	0.02877
486.5	0.0467	0.03799	0.32259	0.04757	0.02884
486	0.04716	0.03826	0.32349	0.0479	0.0291
485.5	0.04784	0.03862	0.32526	0.04839	0.0294
485	0.0482	0.03892	0.32631	0.04844	0.02946
484.5	0.04846	0.03931	0.32765	0.04884	0.02967
484	0.04871	0.03943	0.32859	0.04885	0.02956
483.5	0.04906	0.0397	0.32991	0.04893	0.02978
483	0.04958	0.04019	0.33121	0.04936	0.03
482.5	0.05005	0.04079	0.33304	0.04956	0.03031
482	0.05065	0.04109	0.33448	0.04972	0.03043
481.5	0.05128	0.04157	0.336	0.05023	0.03077
481	0.05208	0.042	0.33719	0.05089	0.03099
480.5	0.05239	0.0422	0.3376	0.05115	0.03101
480	0.05271	0.0421	0.33767	0.05095	0.03103
479.5	0.05315	0.04252	0.33827	0.05105	0.03126
479	0.05357	0.04279	0.33946	0.05126	0.0314
478.5	0.05405	0.04335	0.34054	0.05173	0.03177
478	0.05465	0.04365	0.34113	0.05183	0.03199
477.5	0.05515	0.04407	0.34226	0.05198	0.03233
477	0.05559	0.04442	0.34325	0.05177	0.03235
476.5	0.05625	0.04475	0.34408	0.05217	0.03254
476	0.05697	0.04534	0.34581	0.05267	0.03289
475.5	0.05744	0.04577	0.34686	0.05294	0.0331
475	0.05823	0.0462	0.34824	0.05316	0.03341
474.5	0.05891	0.04671	0.34949	0.05341	0.03354
474	0.05955	0.04717	0.35091	0.05392	0.03373
473.5	0.06014	0.04755	0.35204	0.05416	0.0341
473	0.0612	0.04817	0.35399	0.0548	0.03441
472.5	0.06162	0.0487	0.35507	0.05528	0.03457
472	0.06241	0.04924	0.35583	0.05521	0.0348
471.5	0.06335	0.04973	0.35679	0.05578	0.03511
471	0.06408	0.05025	0.35812	0.05584	0.03543
470.5	0.06478	0.05063	0.3595	0.05615	0.03566
470	0.06514	0.05091	0.36042	0.05616	0.03586
469.5	0.06601	0.05146	0.36086	0.05645	0.03607
469	0.06644	0.0518	0.36198	0.05686	0.03624
468.5	0.06711	0.05224	0.36254	0.057	0.03626
468	0.06779	0.05283	0.36461	0.05733	0.03671
467.5	0.06862	0.05343	0.36564	0.05774	0.0368
467	0.06939	0.05411	0.36707	0.05805	0.03711
466.5	0.07004	0.05445	0.36805	0.05813	0.03732
466	0.07098	0.05519	0.36935	0.05862	0.03761
465.5	0.07201	0.05576	0.37085	0.05892	0.03805
465	0.07258	0.05614	0.37148	0.05918	0.03825
464.5	0.07355	0.05663	0.3723	0.05953	0.03857
464	0.0743	0.057	0.37308	0.05969	0.03877
463.5	0.07512	0.0576	0.37411	0.05995	0.03897
463	0.07586	0.05823	0.37593	0.06045	0.03925
462.5	0.07693	0.05887	0.37733	0.06096	0.03952
462	0.07798	0.05923	0.37808	0.06126	0.03955
461.5	0.07906	0.05966	0.37915	0.06156	0.03997
461	0.07978	0.06037	0.38024	0.06179	0.04032
460.5	0.08032	0.06059	0.38084	0.06191	0.04047
460	0.0813	0.06117	0.38179	0.06207	0.04067
459.5	0.08273	0.06174	0.38319	0.06259	0.0411
459	0.08359	0.06229	0.38421	0.06298	0.0415
458.5	0.08477	0.06285	0.38591	0.06326	0.04182
458	0.08587	0.06344	0.38645	0.06344	0.04205
457.5	0.08739	0.06415	0.38802	0.06384	0.04247
457	0.0888	0.06496	0.38961	0.06451	0.04301
456.5	0.09001	0.06565	0.3909	0.06462	0.04334
456	0.09136	0.06635	0.39193	0.06454	0.04375
455.5	0.09271	0.06711	0.3935	0.06473	0.04431
455	0.09401	0.068	0.39451	0.06497	0.04466
454.5	0.09582	0.06893	0.39557	0.06533	0.045
454	0.09738	0.06971	0.3966	0.06542	0.04534
453.5	0.09917	0.07041	0.39853	0.06589	0.04598
453	0.10104	0.0712	0.39949	0.06615	0.04641
452.5	0.10277	0.07218	0.40087	0.06655	0.04669
452	0.10477	0.07316	0.40291	0.06707	0.04729
451.5	0.10685	0.07414	0.40464	0.06762	0.04781
451	0.10901	0.07522	0.40604	0.06786	0.04833
450.5	0.11134	0.07647	0.40739	0.06828	0.04877
450	0.11316	0.07739	0.40754	0.06839	0.04915
449.5	0.11526	0.07875	0.40898	0.06879	0.04989
449	0.11725	0.07999	0.40996	0.06906	0.05045
448.5	0.11967	0.08116	0.41116	0.06943	0.05128
448	0.12208	0.08231	0.41213	0.06957	0.05194
447.5	0.12492	0.08407	0.41399	0.07034	0.05287
447	0.1275	0.08535	0.41517	0.07051	0.05359
446.5	0.13034	0.0869	0.41637	0.07073	0.05424
446	0.13332	0.08812	0.41766	0.07122	0.05508
445.5	0.13611	0.08967	0.41873	0.07185	0.0559
445	0.1389	0.09126	0.41954	0.07224	0.05662
444.5	0.14226	0.09295	0.42062	0.07247	0.05753
444	0.14575	0.0945	0.42223	0.07307	0.05846
443.5	0.14942	0.09684	0.42412	0.07382	0.05948
443	0.15293	0.09856	0.42521	0.07411	0.06016
442.5	0.15694	0.10087	0.42687	0.07482	0.06133
442	0.16097	0.10313	0.42915	0.07581	0.06289
441.5	0.16504	0.10535	0.43131	0.07655	0.06438
441	0.16964	0.10782	0.4325	0.07714	0.06535
440.5	0.17408	0.11008	0.43323	0.07747	0.06668
440	0.17878	0.11247	0.43428	0.0777	0.06794
439.5	0.18403	0.11507	0.43646	0.07827	0.06953
439	0.18913	0.11741	0.4377	0.0787	0.07087
438.5	0.19423	0.12008	0.43917	0.07891	0.07241
438	0.20029	0.12289	0.44108	0.07989	0.07424
437.5	0.20566	0.12564	0.44216	0.08054	0.07606
437	0.21212	0.12885	0.44463	0.08117	0.07808
436.5	0.21807	0.13211	0.44566	0.08186	0.08037
436	0.22444	0.13559	0.44773	0.08254	0.08219
435.5	0.23169	0.13938	0.45004	0.08353	0.08455
435	0.23846	0.14304	0.45212	0.08448	0.08694
434.5	0.24593	0.14714	0.45509	0.0856	0.08945
434	0.25308	0.15171	0.45736	0.08682	0.09212
433.5	0.26024	0.15571	0.4585	0.0875	0.09437
433	0.26853	0.16094	0.4606	0.08899	0.09756
432.5	0.27756	0.16593	0.46332	0.09065	0.10095
432	0.28627	0.17096	0.46602	0.09213	0.10426
431.5	0.29557	0.17654	0.46937	0.09388	0.10778
431	0.30453	0.1823	0.47128	0.09505	0.11158
430.5	0.31399	0.1879	0.47442	0.09696	0.11568
430	0.32341	0.19358	0.47761	0.09923	0.12012
429.5	0.33308	0.1992	0.4791	0.10078	0.12388
429	0.34358	0.20537	0.48181	0.10278	0.12857
428.5	0.35333	0.21172	0.48474	0.105	0.13302
428	0.36343	0.21789	0.48831	0.10701	0.13819
427.5	0.37371	0.22443	0.49149	0.10916	0.14289
427	0.38399	0.23173	0.49545	0.11232	0.14848
426.5	0.3944	0.23919	0.49786	0.11497	0.15463
426	0.40554	0.24673	0.50121	0.11797	0.16039
425.5	0.41615	0.25466	0.50499	0.12158	0.1666
425	0.42666	0.26221	0.50821	0.12433	0.17269
424.5	0.43878	0.27029	0.5119	0.12773	0.17938
424	0.44994	0.27856	0.51563	0.13117	0.18583
423.5	0.46095	0.28629	0.51871	0.13435	0.19224
423	0.47263	0.29536	0.52184	0.13825	0.19982
422.5	0.48304	0.30283	0.52431	0.14149	0.20641
422	0.49526	0.31167	0.52773	0.14536	0.21431
421.5	0.50655	0.31999	0.53127	0.14905	0.22255
421	0.51734	0.32841	0.53525	0.1535	0.23097
420.5	0.5283	0.33659	0.53938	0.15761	0.23951
420	0.54086	0.35238	0.54334	0.16312	0.24952
419.5	0.55131	0.36251	0.54661	0.16768	0.25795
419	0.56214	0.37357	0.55291	0.17281	0.26757
418.5	0.57257	0.38251	0.55627	0.17836	0.27626
418	0.58275	0.39162	0.56055	0.18401	0.2855
417.5	0.591	0.39997	0.56297	0.18897	0.29399
417	0.5992	0.40766	0.56704	0.1943	0.30305
416.5	0.60921	0.41739	0.5733	0.19992	0.31348
416	0.61904	0.4272	0.5781	0.20526	0.32376
415.5	0.62789	0.43561	0.58263	0.21149	0.33412
415	0.63779	0.44466	0.58757	0.21759	0.34552
414.5	0.64691	0.45319	0.59195	0.22386	0.35616
414	0.65673	0.46291	0.59713	0.2302	0.36773
413.5	0.66579	0.47372	0.60301	0.23744	0.3801
413	0.67261	0.4809	0.60704	0.2427	0.39083
412.5	0.67913	0.48949	0.61257	0.2496	0.40277
412	0.68687	0.49788	0.61799	0.25708	0.41458
411.5	0.69542	0.50727	0.62263	0.26498	0.42569
411	0.70365	0.51698	0.62878	0.27354	0.4379
410.5	0.71217	0.52568	0.63427	0.28137	0.44967
410	0.7214	0.53606	0.63981	0.29028	0.46246
409.5	0.72666	0.54412	0.64322	0.29757	0.4721
409	0.73538	0.55407	0.649	0.30652	0.48449
408.5	0.74133	0.56158	0.6528	0.3149	0.49639
408	0.75157	0.57144	0.65969	0.32517	0.51087
407.5	0.75965	0.58038	0.66525	0.33391	0.52303
407	0.76532	0.58886	0.67021	0.34295	0.53603
406.5	0.77434	0.59885	0.67661	0.35305	0.54973
406	0.78212	0.60744	0.68194	0.36415	0.5638
405.5	0.78903	0.61709	0.68939	0.37382	0.57697
405	0.79588	0.62625	0.6961	0.38375	0.5888
404.5	0.80547	0.63662	0.70353	0.39445	0.6032
404	0.81412	0.64689	0.71071	0.4049	0.61744
403.5	0.82131	0.65687	0.7171	0.41535	0.62893
403	0.82809	0.66751	0.72509	0.4279	0.64257
402.5	0.83652	0.67956	0.73344	0.43912	0.65651
402	0.84353	0.69049	0.73973	0.45054	0.66816
401.5	0.84845	0.69972	0.74489	0.46139	0.67933
401	0.85522	0.7105	0.75167	0.47303	0.69157
400.5	0.86299	0.72038	0.75825	0.48328	0.70318
400	0.87002	0.73228	0.76665	0.49565	0.71593
399.5	0.87658	0.74359	0.77453	0.50701	0.7279
399	0.8821	0.75245	0.78172	0.51751	0.73925
398.5	0.88735	0.76113	0.78824	0.5273	0.75167
398	0.89492	0.77168	0.7959	0.53907	0.76238
397.5	0.90056	0.78338	0.80378	0.55023	0.7755
397	0.90604	0.79338	0.80989	0.56056	0.78637
396.5	0.9133	0.8049	0.81786	0.57406	0.79976
396	0.91944	0.81506	0.82532	0.58491	0.8112
395.5	0.9266	0.82667	0.83451	0.59622	0.82122
395	0.93165	0.83655	0.84309	0.60533	0.83103
394.5	0.93468	0.84519	0.84879	0.61504	0.83878
394	0.93943	0.85485	0.85649	0.62618	0.84694
393.5	0.94324	0.86278	0.86472	0.63767	0.85731
393	0.94723	0.87245	0.87369	0.64693	0.86521
392.5	0.9515	0.88188	0.88079	0.65747	0.87442
392	0.95477	0.89179	0.88805	0.66732	0.88381
391.5	0.95878	0.90117	0.89585	0.67822	0.89181
391	0.96268	0.90765	0.90215	0.68602	0.89784
390.5	0.96629	0.91382	0.90831	0.69404	0.90596
390	0.96999	0.92022	0.91332	0.70404	0.91208
389.5	0.9707	0.92596	0.91917	0.71211	0.91844
389	0.97239	0.93316	0.92484	0.72042	0.92534
388.5	0.97527	0.93946	0.93069	0.73095	0.93177
388	0.97863	0.94454	0.9387	0.74124	0.93884
387.5	0.9798	0.95032	0.94455	0.75039	0.94552
387	0.98203	0.95426	0.94913	0.75823	0.95025
386.5	0.98644	0.96063	0.95479	0.76811	0.95633
386	0.98764	0.96774	0.95943	0.77744	0.95914
385.5	0.99068	0.97238	0.96533	0.78473	0.96433
385	0.99172	0.97581	0.96922	0.79155	0.96719
384.5	0.99324	0.97568	0.97146	0.79868	0.97025
384	0.99405	0.9804	0.97767	0.80585	0.97363
383.5	0.9957	0.98324	0.9806	0.81165	0.97493
383	0.99591	0.98632	0.98537	0.81984	0.97902
382.5	0.99583	0.98759	0.98759	0.82678	0.9804
382	0.99755	0.99167	0.99031	0.8342	0.98274
381.5	0.99632	0.99301	0.99051	0.83866	0.98571
381	0.99594	0.99393	0.99069	0.84405	0.98663
380.5	0.99618	0.99481	0.9917	0.84979	0.98777
380	0.99811	0.99563	0.99485	0.85768	0.99265
379.5	1	0.99738	0.99768	0.86477	0.9947
379	0.99921	0.99812	0.99865	0.86985	0.99464
378.5	0.99856	0.99584	0.99874	0.87768	0.99582
378	0.99579	0.99701	0.99851	0.88396	0.99622
377.5	0.9948	1	1	0.89022	0.99883
377	0.99543	0.9992	0.99868	0.89434	0.99912
376.5	0.99462	0.99743	0.99777	0.89969	1
376	0.99331	0.99406	0.99661	0.90159	0.99821
375.5	0.99115	0.99374	0.99477	0.90292	0.99437
375	0.99008	0.99335	0.99318	0.90504	0.99275
374.5	0.98772	0.99307	0.99077	0.9093	0.99482
374	0.98457	0.99283	0.98963	0.91152	0.9945
373.5	0.98285	0.98957	0.98723	0.91168	0.9933
373	0.98378	0.98774	0.98704	0.91492	0.99405
372.5	0.983	0.98791	0.98722	0.9195	0.99445
372	0.98053	0.988	0.98584	0.92326	0.99277
371.5	0.97771	0.98547	0.98425	0.92617	0.99226
371	0.97409	0.98254	0.98226	0.92841	0.99146
370.5	0.97228	0.9806	0.98071	0.92759	0.98825
370	0.9366	0.94787	0.96389	0.95769	0.96135
369.5	0.93329	0.94615	0.96094	0.94967	0.95665
369	0.93897	0.95477	0.97196	0.9621	0.96251
368.5	0.93869	0.95255	0.96889	0.96101	0.96717
368	0.94246	0.95483	0.96529	0.96077	0.97297
367.5	0.94268	0.95314	0.96907	0.96276	0.97855
367	0.93799	0.9561	0.96748	0.95886	0.97913
366.5	0.93799	0.95405	0.97316	0.9668	0.97809
366	0.93661	0.95945	0.97223	0.96239	0.97332
365.5	0.9454	0.95696	0.97157	0.97571	0.97781
365	0.9448	0.96107	0.97389	0.97659	0.98463
364.5	0.94462	0.96225	0.97519	0.98173	0.98664
364	0.94759	0.96791	0.9736	0.98824	0.98955
363.5	0.95197	0.97103	0.97837	0.99587	0.99349
363	0.95313	0.96691	0.97306	0.99806	0.99294
362.5	0.95025	0.9641	0.96979	1	0.98607
362	0.94648	0.96468	0.96911	0.99705	0.98007
361.5	0.94344	0.96189	0.96363	0.99251	0.97423
361	0.94386	0.95723	0.96291	0.99241	0.97496
360.5	0.94645	0.95706	0.96563	0.99373	0.97229
360	0.94467	0.95416	0.96497	0.99147	0.96758
359.5	0.94249	0.95081	0.9613	0.99064	0.96554
359	0.9358	0.9436	0.96025	0.98456	0.96048
358.5	0.92786	0.93958	0.95837	0.98086	0.9554
358	0.92176	0.93474	0.95269	0.97536	0.94988
357.5	0.91887	0.92952	0.95068	0.9723	0.94443
357	0.91349	0.9277	0.95069	0.97411	0.94116
356.5	0.91481	0.9259	0.94871	0.97102	0.94302
356	0.91204	0.92163	0.94654	0.96491	0.93941
355.5	0.90946	0.91677	0.94605	0.96355	0.93192
355	0.90755	0.91698	0.94272	0.96229	0.92807
354.5	0.90599	0.91142	0.93799	0.96097	0.9253
354	0.90284	0.90837	0.93573	0.96437	0.92521
353.5	0.8983	0.90309	0.93101	0.95962	0.92153
353	0.89434	0.90505	0.93413	0.95931	0.9204
352.5	0.8929	0.90713	0.93145	0.96128	0.91737
352	0.89065	0.90042	0.92811	0.95392	0.91152
351.5	0.88738	0.89933	0.92545	0.95214	0.91271
351	0.88087	0.89443	0.92106	0.94912	0.90757
350.5	0.8771	0.88761	0.91866	0.94412	0.9022
350	0.86827	0.88075	0.91789	0.93937	0.89929
349.5	0.86547	0.87899	0.91653	0.93526	0.89687
349	0.85954	0.87594	0.90937	0.93684	0.89307
348.5	0.85584	0.87148	0.90215	0.93182	0.88613
348	0.84859	0.86801	0.89881	0.92746	0.88245
347.5	0.84033	0.86228	0.89326	0.92089	0.86859
347	0.83982	0.86355	0.89465	0.92559	0.87336
346.5	0.8409	0.86037	0.88778	0.92295	0.87067
346	0.84153	0.85781	0.88809	0.92336	0.87216
345.5	0.83543	0.85394	0.87946	0.91947	0.87141
345	0.82954	0.84944	0.87502	0.91595	0.86565
344.5	0.83022	0.84662	0.87503	0.9172	0.86781
344	0.82136	0.84386	0.86953	0.91583	0.86351
343.5	0.81961	0.84459	0.8694	0.9162	0.86088
343	0.81914	0.83723	0.86465	0.91527	0.85784
342.5	0.81412	0.83287	0.86499	0.91519	0.85602
342	0.80881	0.82785	0.85955	0.90788	0.85034
341.5	0.80362	0.82399	0.85972	0.90856	0.8492
341	0.80553	0.82714	0.85778	0.91069	0.85001
340.5	0.80406	0.81885	0.85405	0.90939	0.84214
340	0.80833	0.8168	0.86293	0.96902	0.87329
339.5	0.80409	0.81579	0.85745	0.96426	0.8728
339	0.80221	0.81795	0.86057	0.96436	0.87511
338.5	0.80597	0.81489	0.85771	0.96858	0.87585
338	0.80566	0.80899	0.85237	0.96672	0.87103
337.5	0.79846	0.80087	0.84406	0.96555	0.86217
337	0.80028	0.80182	0.8429	0.96829	0.86544
336.5	0.79731	0.79449	0.83868	0.96413	0.8595
336	0.79414	0.78994	0.84078	0.96287	0.85611
335.5	0.79079	0.78689	0.83637	0.96394	0.85728
335	0.79011	0.78578	0.83663	0.96546	0.86315
334.5	0.7864	0.78008	0.83254	0.96606	0.8619
334	0.78132	0.77565	0.82573	0.95932	0.85879
333.5	0.7831	0.77571	0.8297	0.96383	0.86035
333	0.7762	0.76734	0.82198	0.95926	0.85201
332.5	0.77661	0.76569	0.82045	0.96013	0.85491
332	0.77476	0.75954	0.81271	0.95292	0.84907
331.5	0.77059	0.75153	0.80952	0.94637	0.84737
331	0.76263	0.74732	0.80901	0.94826	0.84809
330.5	0.75882	0.7422	0.80392	0.94357	0.84581
330	0.75451	0.73606	0.79426	0.93502	0.84206
329.5	0.74879	0.73528	0.79683	0.93129	0.84108
329	0.74247	0.73112	0.79335	0.92701	0.83995
328.5	0.73506	0.72503	0.78842	0.91682	0.83138
328	0.73331	0.72276	0.78312	0.91886	0.82721
327.5	0.72883	0.72009	0.78329	0.91772	0.82576
327	0.72627	0.71243	0.78157	0.91445	0.82531
326.5	0.71868	0.70566	0.78088	0.91816	0.82304
326	0.71632	0.69559	0.7713	0.91435	0.81888
325.5	0.70805	0.68842	0.76882	0.9091	0.81561
325	0.70523	0.68587	0.7662	0.90562	0.81031
324.5	0.70171	0.68413	0.76164	0.90179	0.80723
324	0.69712	0.6774	0.7569	0.89942	0.802
323.5	0.69388	0.67721	0.75282	0.90589	0.80406
323	0.6909	0.67329	0.74828	0.90571	0.80146
322.5	0.68437	0.6666	0.7439	0.90025	0.7907
322	0.68519	0.66268	0.74027	0.8978	0.79145
321.5	0.68349	0.6576	0.73582	0.89279	0.79011
321	0.67691	0.64976	0.73097	0.88407	0.78774
320.5	0.67175	0.64468	0.72198	0.87624	0.78126
320	0.66846	0.64241	0.7203	0.87518	0.77669
319.5	0.66287	0.63526	0.71534	0.86278	0.76862
319	0.66152	0.63142	0.71227	0.85914	0.76858
318.5	0.6583	0.63112	0.7084	0.85628	0.76331
318	0.65509	0.622	0.70183	0.84623	0.75923
317.5	0.65426	0.6206	0.70105	0.84659	0.75621
317	0.64852	0.61407	0.69797	0.83751	0.75182
316.5	0.64258	0.60549	0.69072	0.83086	0.74406
316	0.64211	0.60406	0.68838	0.83167	0.7443
315.5	0.63667	0.59618	0.68746	0.82665	0.74408
315	0.63057	0.58972	0.68014	0.8212	0.73767
314.5	0.62804	0.58384	0.67608	0.81625	0.7341
314	0.61934	0.576	0.66734	0.80182	0.72392
313.5	0.61606	0.57333	0.66309	0.7926	0.71732
313	0.61429	0.57433	0.6614	0.79363	0.7182
312.5	0.60929	0.56694	0.65334	0.78288	0.71369
312	0.60751	0.55946	0.64868	0.77434	0.71035
311.5	0.60532	0.55356	0.6489	0.76905	0.70551
311	0.6003	0.5495	0.64624	0.76253	0.7011
310.5	0.60066	0.54857	0.64435	0.75401	0.69902
310	0.59861	0.5476	0.63994	0.74715	0.6938
309.5	0.5931	0.54385	0.63353	0.74118	0.68762
309	0.58705	0.54046	0.63006	0.73783	0.68226
308.5	0.58615	0.54048	0.62987	0.73788	0.67885
308	0.58567	0.53698	0.62952	0.73754	0.67721
307.5	0.58466	0.53826	0.62873	0.73952	0.67793
307	0.57992	0.53192	0.62623	0.73331	0.67314
306.5	0.57571	0.53064	0.62346	0.73363	0.6688
306	0.57071	0.52631	0.61945	0.72685	0.6662
305.5	0.56997	0.52475	0.62015	0.72163	0.66241
305	0.56925	0.52216	0.61626	0.71821	0.66034
304.5	0.56634	0.52012	0.61565	0.71645	0.6579
304	0.56446	0.51737	0.61392	0.71359	0.65427
303.5	0.57045	0.51732	0.6172	0.71838	0.65595
303	0.56618	0.51555	0.61391	0.70843	0.64885
302.5	0.56566	0.51643	0.61273	0.70175	0.64682
302	0.56257	0.5144	0.61383	0.69888	0.64518
301.5	0.55981	0.51549	0.61337	0.69516	0.64378
301	0.56306	0.5181	0.61502	0.69767	0.64432
300.5	0.55827	0.51582	0.6128	0.69473	0.64335
300	0.55928	0.5166	0.61302	0.69113	0.64253
299.5	0.56222	0.52013	0.61785	0.6975	0.64489
299	0.5603	0.52001	0.61818	0.69609	0.64441
298.5	0.56022	0.52218	0.61915	0.69022	0.6457
298	0.55712	0.51809	0.61836	0.68533	0.64133
297.5	0.55348	0.51955	0.61952	0.6829	0.64336
297	0.55287	0.51939	0.62177	0.67899	0.64499
296.5	0.55211	0.51748	0.62124	0.67446	0.64527
296	0.55103	0.51574	0.61959	0.66982	0.64574
295.5	0.55138	0.51755	0.62472	0.66841	0.6496
295	0.55283	0.51843	0.62654	0.66673	0.65009
294.5	0.55243	0.51947	0.62733	0.66171	0.64678
294	0.55154	0.52065	0.62791	0.65999	0.64676
293.5	0.55186	0.51912	0.63045	0.65855	0.64751
293	0.54973	0.51872	0.63265	0.65808	0.64914
292.5	0.54789	0.5196	0.63368	0.65339	0.64739
292	0.54799	0.51973	0.63616	0.64863	0.64681
291.5	0.55002	0.52141	0.64044	0.64723	0.64885
291	0.5473	0.5231	0.64149	0.64331	0.64831
290.5	0.54345	0.52068	0.63998	0.63774	0.6482
290	0.54529	0.5198	0.64113	0.63535	0.64828
289.5	0.54794	0.52177	0.64455	0.63385	0.65019
289	0.54541	0.51943	0.64222	0.63068	0.64622
288.5	0.54698	0.52165	0.64559	0.62642	0.64739
288	0.54438	0.51953	0.64437	0.62155	0.64512
287.5	0.54726	0.52138	0.64379	0.61872	0.64565
287	0.54388	0.52032	0.64462	0.61055	0.64139
286.5	0.53841	0.51714	0.6419	0.60136	0.63678
286	0.53937	0.51948	0.64502	0.60162	0.6364
285.5	0.53877	0.51683	0.64506	0.59683	0.63383
285	0.54133	0.51605	0.64519	0.59117	0.63139
284.5	0.54201	0.51467	0.64524	0.59001	0.62686
284	0.53958	0.51379	0.64457	0.58592	0.62493
283.5	0.54115	0.51332	0.64594	0.583	0.62054
283	0.54054	0.51119	0.64566	0.57867	0.6149
282.5	0.54486	0.51157	0.65123	0.57644	0.61716
282	0.5438	0.51002	0.64747	0.57075	0.61761
281.5	0.54095	0.5083	0.64458	0.567	0.61453
281	0.54497	0.50905	0.64607	0.56304	0.61432
280.5	0.54537	0.509	0.64781	0.55906	0.61322
280	0.54569	0.50961	0.64863	0.55725	0.61217
279.5	0.54508	0.506	0.64527	0.55005	0.60734
279	0.54597	0.50583	0.64377	0.54926	0.60708
278.5	0.54457	0.50386	0.64112	0.54547	0.6044
278	0.54565	0.50327	0.64176	0.54563	0.60718
277.5	0.54479	0.50384	0.64164	0.5425	0.60468
277	0.54191	0.50353	0.64114	0.5415	0.6019
276.5	0.54203	0.50379	0.63846	0.54082	0.59971
276	0.54315	0.50405	0.63993	0.53845	0.5997
275.5	0.54489	0.50217	0.64316	0.53691	0.60093
275	0.54307	0.49819	0.64181	0.53437	0.59712
274.5	0.54089	0.49447	0.64281	0.5332	0.5946
274	0.54251	0.49622	0.64333	0.53219	0.59412
273.5	0.54477	0.4989	0.64555	0.53145	0.59491
273	0.54753	0.49918	0.6456	0.52935	0.59445
272.5	0.54795	0.49796	0.64252	0.52481	0.59607
272	0.54522	0.49414	0.64073	0.52228	0.59503
271.5	0.54514	0.49431	0.63939	0.52129	0.5935
271	0.54627	0.49354	0.63934	0.52253	0.5961
270.5	0.54447	0.49263	0.6358	0.52006	0.59611
270	0.54129	0.48984	0.63294	0.51574	0.58961
269.5	0.53784	0.49176	0.63268	0.51671	0.58615
269	0.53807	0.49222	0.63496	0.51744	0.58327
268.5	0.53642	0.49096	0.63662	0.51483	0.5823
268	0.53672	0.48915	0.63637	0.51494	0.57794
267.5	0.53768	0.4884	0.63422	0.51284	0.5761
267	0.53738	0.48841	0.63197	0.51133	0.57321
266.5	0.5354	0.4877	0.63174	0.51075	0.57268
266	0.53288	0.48618	0.63105	0.50762	0.56781
265.5	0.52853	0.48106	0.6266	0.50355	0.56239
265	0.5293	0.48182	0.62602	0.50252	0.55881
264.5	0.52834	0.4784	0.62752	0.49996	0.55672
264	0.53067	0.47834	0.63059	0.50117	0.55737
263.5	0.53115	0.4765	0.63	0.49853	0.55559
263	0.52897	0.47298	0.6301	0.49835	0.55221
262.5	0.52977	0.47365	0.62849	0.49917	0.55085
262	0.53019	0.47561	0.63073	0.49877	0.54894
261.5	0.53135	0.47555	0.63134	0.49438	0.54971
261	0.53061	0.47488	0.6323	0.49395	0.55031
260.5	0.5265	0.47104	0.62845	0.49272	0.54756
260	0.52438	0.47031	0.62942	0.49118	0.54474
259.5	0.52129	0.46954	0.62763	0.48987	0.54424
259	0.51913	0.46635	0.62772	0.48662	0.54153
258.5	0.51711	0.46441	0.62949	0.48564	0.53941
258	0.51532	0.4637	0.62956	0.48455	0.53737
257.5	0.51695	0.46309	0.63225	0.48377	0.53657
257	0.51764	0.46063	0.63365	0.48223	0.53786
256.5	0.51768	0.4582	0.63039	0.47731	0.53499
256	0.51838	0.45852	0.63161	0.47315	0.53667
255.5	0.51705	0.45645	0.6307	0.47113	0.53567
255	0.51357	0.45276	0.63084	0.46482	0.53077
254.5	0.51169	0.44981	0.6274	0.45882	0.52849
254	0.51286	0.4484	0.62821	0.45694	0.53137
253.5	0.50965	0.44518	0.62622	0.45376	0.52881
253	0.50812	0.44395	0.62629	0.45371	0.5265
252.5	0.50719	0.44354	0.62786	0.45011	0.52242
252	0.50462	0.44212	0.62627	0.44824	0.52219
251.5	0.50199	0.43943	0.62413	0.44491	0.51964
251	0.49826	0.43632	0.62134	0.43604	0.51707
250.5	0.49506	0.43685	0.62125	0.43172	0.51382
250	0.49079	0.4335	0.61541	0.42478	0.50927
249.5	0.48845	0.43071	0.6159	0.41882	0.50359
249	0.48441	0.42848	0.61366	0.41669	0.49917
248.5	0.48227	0.42351	0.61298	0.41428	0.49357
248	0.47954	0.42272	0.61183	0.41077	0.49235
247.5	0.47795	0.41725	0.61028	0.40589	0.48827
247	0.4743	0.41669	0.60936	0.40351	0.4863
246.5	0.47115	0.41328	0.60594	0.40003	0.48212
246	0.46977	0.4107	0.60388	0.39462	0.47932
245.5	0.47087	0.40905	0.60337	0.39068	0.47961
245	0.46457	0.40547	0.59691	0.38216	0.47097
244.5	0.4616	0.40364	0.59366	0.38072	0.46761
244	0.4573	0.39797	0.58768	0.37153	0.46064
243.5	0.45128	0.38832	0.57934	0.36298	0.45474
243	0.44611	0.38702	0.57732	0.36282	0.45219
242.5	0.44342	0.38389	0.57301	0.35644	0.4494
242	0.43918	0.3808	0.56937	0.35238	0.44638
241.5	0.43364	0.37575	0.56768	0.34682	0.43839
241	0.42717	0.37154	0.56054	0.3419	0.43242
240.5	0.42622	0.36557	0.55747	0.33538	0.42823
240	0.42551	0.36296	0.55213	0.32814	0.42393
239.5	0.42287	0.35631	0.54598	0.32028	0.41868
239	0.41843	0.34988	0.54055	0.31468	0.4088
238.5	0.40998	0.34469	0.53318	0.3051	0.39782
238	0.40645	0.3357	0.53104	0.29829	0.39131
237.5	0.39992	0.32941	0.52388	0.29129	0.37879
237	0.39306	0.32098	0.51461	0.28101	0.37158
236.5	0.38891	0.31481	0.51169	0.27367	0.36752
236	0.38026	0.30998	0.50802	0.26431	0.36124
235.5	0.37714	0.30226	0.50178	0.25635	0.3558
235	0.36987	0.29522	0.49853	0.25119	0.34518
234.5	0.36569	0.2879	0.49359	0.24338	0.3394
234	0.35771	0.27913	0.48822	0.23238	0.3307
233.5	0.35016	0.27441	0.48492	0.22683	0.3251
233	0.34245	0.26685	0.47788	0.22043	0.31617
232.5	0.33654	0.26142	0.47507	0.21288	0.31126
232	0.33131	0.25138	0.47485	0.20323	0.29816
231.5	0.32422	0.24763	0.47652	0.19776	0.29396
231	0.32181	0.24521	0.47801	0.19335	0.28856
230.5	0.31406	0.23746	0.47491	0.1813	0.27716
230	0.30457	0.22788	0.4723	0.16456	0.27031
229.5	0.2931	0.22238	0.46264	0.15573	0.25862
229	0.27985	0.2086	0.45326	0.1469	0.24814
228.5	0.27541	0.19951	0.44983	0.13554	0.23893
228	0.26977	0.19136	0.45026	0.13013	0.2325
227.5	0.25754	0.17805	0.44371	0.12279	0.2234
227	0.25508	0.17512	0.44089	0.11898	0.22003
226.5	0.24661	0.16832	0.43353	0.11647	0.21282
226	0.23729	0.15956	0.4286	0.10599	0.20397
225.5	0.2284	0.15251	0.41527	0.10122	0.2056
225	0.21385	0.1504	0.41399	0.09193	0.20194
224.5	0.21694	0.14674	0.39466	0.08826	0.19645
224	0.21638	0.1337	0.38709	0.07813	0.18735
223.5	0.21183	0.13528	0.40232	0.08022	0.18773
223	0.20743	0.12564	0.39764	0.07836	0.18403
222.5	0.21899	0.13038	0.40344	0.08612	0.18937
222	0.21065	0.11893	0.39154	0.08003	0.18382
221.5	0.20864	0.11636	0.39381	0.08011	0.18186
221	0.20679	0.11483	0.38406	0.07448	0.17573
220.5	0.20572	0.1125	0.38065	0.07195	0.16724
220	0.18486	0.09473	0.35561	0.05895	0.15549

## Sheet: Figure 2d
	Normalized intensity / -			Normalized intensity / -			Normalized intensity / -			Normalized intensity / -
E / eV	Pt/ELMO		E / eV	Pt/ECN		E / eV	melamine		E / eV	dicyandiamide
397.975	0.00706		400.98	0.32829		397.983	-0.00537		397.98	0.03381
398.08	0.01126		401.08	0.35019		398.08	-0.01066		398.076	0.02015
398.173	0.01244		401.181	0.37511		398.178	-0.01076		398.175	0.01807
398.279	0.02444		401.275	0.39075		398.275	-0.01004		398.276	0.01412
398.375	0.02988		401.376	0.39785		398.374	-0.01165		398.374	0.01197
398.469	0.05538		401.482	0.398		398.471	-0.01017		398.472	0.01945
398.575	0.1088		401.577	0.39609		398.572	-0.00985		398.574	0.03213
398.675	0.18876		401.673	0.39623		398.669	-0.00826		398.673	0.04629
398.781	0.28615		401.778	0.39817		398.772	-0.00842		398.775	0.07596
398.882	0.38778		401.877	0.42273		398.879	-0.000372712		398.879	0.10972
398.978	0.46363		401.98	0.47855		398.973	-0.00206		398.975	0.19531
399.075	0.52382		402.082	0.57414		399.061	0.00139		399.071	0.26473
399.179	0.57724		402.18	0.64532		399.175	0.01644		399.183	0.45892
399.279	0.62798		402.274	0.6833		399.282	0.047		399.282	0.71585
399.369	0.6677		402.374	0.6769		399.377	0.10745		399.377	0.97501
399.474	0.69347		402.468	0.64298		399.466	0.19759		399.475	1.24211
399.579	0.70077		402.572	0.58885		399.574	0.37358		399.578	1.4521
399.679	0.68792		402.678	0.53371		399.679	0.61136		399.686	1.44394
399.777	0.65675		402.775	0.49071		399.784	0.82822		399.782	1.46475
399.876	0.61523		402.88	0.45864		399.88	0.87113		399.876	1.36409
399.982	0.56145		402.975	0.4421		399.98	0.8431		399.982	1.20418
400.077	0.5099		403.078	0.4346		400.076	0.74678		400.078	1.06771
400.182	0.45828		403.178	0.44388		400.172	0.62504		400.175	0.82082
400.274	0.41568		403.279	0.45824		400.28	0.52481		400.275	0.70088
400.373	0.37931		403.379	0.47866		400.38	0.47402		400.381	0.59041
400.481	0.34503		403.482	0.50178		400.479	0.45327		400.482	0.55558
400.579	0.32432		403.586	0.53693		400.579	0.45385		400.579	0.57122
400.68	0.31106		403.679	0.56059		400.681	0.46261		400.68	0.65248
400.779	0.30874		403.778	0.59983		400.787	0.4786		400.776	0.71946
400.878	0.31935		403.887	0.64589		400.878	0.48268		400.88	0.85003
400.98	0.3285		403.986	0.69952		400.977	0.47061		400.978	0.90951
401.077	0.34374		404.083	0.74879		401.08	0.43019		401.085	1.04043
401.167	0.35337		404.179	0.79573		401.182	0.36124		401.171	1.07441
401.267	0.36685		404.276	0.84036		401.275	0.28979		401.274	1.13249
401.376	0.37494		404.484	0.93358		401.376	0.21211		401.383	1.11262
401.479	0.37511		404.684	0.99615		401.482	0.1629		401.484	1.0598
401.576	0.37552		404.881	1.03469		401.583	0.13281		401.586	1.02809
401.677	0.37692		405.083	1.05009		401.678	0.12841		401.68	0.97292
401.778	0.38853		405.292	1.05671		401.779	0.15329		401.774	0.90678
401.866	0.41263		405.485	1.06815		401.877	0.19518		401.877	0.87953
401.967	0.46671		405.68	1.09101		401.982	0.25225		401.981	0.85271
402.075	0.53607		405.876	1.12299		402.082	0.29539		402.081	0.85526
402.176	0.59004		406.072	1.15709		402.182	0.32689		402.18	0.89657
402.281	0.61225		406.281	1.18981		402.272	0.34021		402.28	0.93424
402.386	0.59687		406.483	1.20901		402.377	0.34955		402.381	0.9691
402.477	0.56649		406.68	1.2263		402.468	0.35503		402.475	0.98913
402.578	0.52291		406.886	1.23286		402.572	0.36805		402.57	1.03959
402.685	0.48124		407.071	1.24227		402.682	0.40145		402.68	1.08485
402.782	0.45097		407.267	1.25514		402.775	0.43735		402.776	1.11092
402.885	0.4253		407.479	1.26658		402.879	0.49444		402.87	1.13364
402.979	0.40968		407.683	1.27999		402.98	0.5675		402.976	1.13894
403.07	0.40274		407.888	1.30043		403.078	0.64268		403.079	1.18888

## Sheet: Figure 2e
	Intensity / arb. units					Intensity / arb. units		Intensity / arb. units
B / G	Pt/ECN	Pt/ELMO			B / G	exp	B / G	sim	comp1	comp2	comp3
3400	0.03908	0.02018			3253	0	3240	1.42647e-05	2.03102e-05	2.82412e-18	-5.88358e-18
3400.2	-0.00649	0.01517			3253.05	0.0119	3240.1	1.66187e-05	2.36619e-05	7.76633e-18	-2.94179e-17
3400.39	0.0068	0.03707			3253.1	0.02778	3240.2	1.88022e-05	2.67707e-05	3.53015e-18	0
3400.59	0.04351	0.05312			3253.15	0.02381	3240.29	2.07262e-05	2.95102e-05	7.58982e-18	2.35343e-17
3400.78	0.01988	0.0525			3253.2	0.01587	3240.39	2.23384e-05	3.18056e-05	4.94221e-18	0
3400.98	5.00618e-05	0.06584			3253.24	0.0119	3240.49	2.36247e-05	3.36371e-05	1.27085e-17	-1.76507e-17
3401.17	0.02389	0.01809			3253.29	-0.04762	3240.59	2.46045e-05	3.50321e-05	8.47236e-18	0
3401.37	0.05279	0.05875			3253.34	0.00794	3240.68	2.53199e-05	3.60506e-05	1.12965e-17	1.17672e-17
3401.56	0.02199	0.01705			3253.39	-0.05159	3240.78	2.58241e-05	3.67686e-05	8.47236e-18	-1.76507e-17
3401.76	-0.01134	0.03498			3253.44	0.03571	3240.88	2.61713e-05	3.7263e-05	0	-2.35343e-17
3401.96	0.01714	0.02039			3253.49	0.02778	3240.98	2.64094e-05	3.76019e-05	1.12965e-17	1.17672e-17
3402.15	0.01693	0.00496			3253.54	0.03571	3241.07	2.65762e-05	3.78395e-05	-8.47236e-18	-4.11851e-17
3402.35	0.02895	0.03436			3253.59	0.05159	3241.17	2.66995e-05	3.8015e-05	-1.12965e-17	-1.76507e-17
3402.54	0.02368	0.0379			3253.63	0.02778	3241.27	2.67977e-05	3.81548e-05	-5.64824e-18	-2.35343e-17
3402.74	0.0298	0.03644			3253.68	-0.00794	3241.37	2.68823e-05	3.82753e-05	-5.64824e-18	0
3402.93	0.0395	0.00954			3253.73	0.05556	3241.47	2.69601e-05	3.83861e-05	0	2.35343e-17
3403.13	0.02051	0.03311			3253.78	0.05952	3241.56	2.70347e-05	3.84923e-05	0	1.17672e-17
3403.32	0.03233	0.05333			3253.83	0.00397	3241.66	2.7108e-05	3.85967e-05	-5.64824e-18	-2.35343e-17
3403.52	0.03634	0.02456			3253.88	-0.02778	3241.76	2.71809e-05	3.87005e-05	1.12965e-17	1.17672e-17
3403.71	0.01271	0.03457			3253.93	0.05556	3241.86	2.72538e-05	3.88042e-05	1.41206e-17	4.70687e-17
3403.91	0.06271	0.01517			3253.98	0.05159	3241.95	2.73268e-05	3.89082e-05	-5.64824e-18	2.35343e-17
3404.11	0.03992	0.03081			3254.03	0.04762	3242.05	2.74e-05	3.90124e-05	-8.47236e-18	0
3404.3	0.07241	0.05896			3254.07	0.04762	3242.15	2.74735e-05	3.91171e-05	8.47236e-18	4.70687e-17
3404.5	0.04836	0.04353			3254.12	0	3242.25	2.75473e-05	3.92221e-05	2.82412e-18	1.17672e-17
3404.69	0.03338	0.02331			3254.17	0.00397	3242.34	2.76213e-05	3.93274e-05	-2.2593e-17	-2.35343e-17
3404.89	-0.01999	0.02768			3254.22	0.00794	3242.44	2.76955e-05	3.94332e-05	-1.12965e-17	2.35343e-17
3405.08	0.01967	0.03978			3254.27	-0.03175	3242.54	2.77701e-05	3.95393e-05	-7.0603e-18	1.17672e-17
3405.28	0.00701	0.0035			3254.32	-0.0119	3242.64	2.78449e-05	3.96458e-05	-2.82412e-18	3.53015e-17
3405.47	0.01376	0.02727			3254.37	0	3242.74	2.792e-05	3.97527e-05	-9.88442e-18	1.17672e-17
3405.67	0.02473	0.02393			3254.42	0.03968	3242.83	2.79953e-05	3.986e-05	-1.41206e-17	0
3405.87	0.01229	0.01955			3254.47	0.00397	3242.93	2.80709e-05	3.99676e-05	-1.83568e-17	1.17672e-17
3406.06	0.01693	-0.02319			3254.51	-0.03175	3243.03	2.81468e-05	4.00757e-05	-7.0603e-18	-2.35343e-17
3406.26	0.01714	-0.01318			3254.56	-0.05159	3243.13	2.8223e-05	4.01841e-05	-1.55327e-17	1.17672e-17
3406.45	-0.01598	0.01476			3254.61	-0.01984	3243.22	2.82994e-05	4.02929e-05	-2.4711e-17	2.35343e-17
3406.65	0.00954	0.00433			3254.66	0.02778	3243.32	2.83761e-05	4.04022e-05	-9.17839e-18	2.35343e-17
3406.84	-0.03813	0.02497			3254.71	0.00794	3243.42	2.84531e-05	4.05118e-05	-5.29522e-18	1.17672e-17
3407.04	0.00554	-0.01256			3254.76	0	3243.52	2.85304e-05	4.06218e-05	-1.42971e-17	-1.17672e-17
3407.23	-0.00122	0.03811			3254.81	-0.00397	3243.62	2.86079e-05	4.07322e-05	-2.24164e-17	2.35343e-17
3407.43	-0.02759	-0.00276			3254.86	0.03571	3243.71	2.86857e-05	4.0843e-05	-1.1473e-17	0
3407.62	0.00701	-4.82603e-05			3254.9	-0.05159	3243.81	2.87639e-05	4.09542e-05	-4.50094e-18	2.35343e-17
3407.82	0.00469	0.02164			3254.95	0.00794	3243.91	2.88422e-05	4.10659e-05	-1.50031e-17	-1.17672e-17
3408.02	0.01861	0.00746			3255	0	3244.01	2.89209e-05	4.11779e-05	-7.10443e-18	0
3408.21	-0.00438	0.00996			3255.05	-0.01587	3244.1	2.89999e-05	4.12903e-05	-7.0603e-18	1.17672e-17
3408.41	-0.00227	-0.01256			3255.1	0.00794	3244.2	2.90791e-05	4.14032e-05	-8.16347e-18	-3.53015e-17
3408.6	0.01524	0.00642			3255.15	-0.00397	3244.3	2.91587e-05	4.15164e-05	-1.54334e-17	1.17672e-17
3408.8	0.00511	0.04603			3255.2	-0.04762	3244.4	2.92385e-05	4.16301e-05	-1.62001e-17	0
3408.99	0.00364	0.02477			3255.25	-0.02778	3244.49	2.93187e-05	4.17442e-05	-9.49831e-18	1.17672e-17
3409.19	0.00764	0.01079			3255.3	0.03175	3244.59	2.93991e-05	4.18587e-05	-8.44478e-18	-2.35343e-17
3409.38	0.01925	0.01121			3255.34	0.0119	3244.69	2.94798e-05	4.19736e-05	-1.30891e-17	2.35343e-17
3409.58	0.0144	0.01663			3255.39	0.05159	3244.79	2.95608e-05	4.20889e-05	-8.26e-18	1.17672e-17
3409.78	-0.03624	0.00308			3255.44	0.04762	3244.89	2.96421e-05	4.22047e-05	-6.94653e-18	3.53015e-17
3409.97	0.02832	-0.01152			3255.49	0.03968	3244.98	2.97237e-05	4.23209e-05	-2.35079e-18	1.17672e-17
3410.17	0.01503	0.01079			3255.54	0.03175	3245.08	2.98056e-05	4.24375e-05	-1.17939e-17	4.70687e-17
3410.36	0.01777	0.00808			3255.59	0.02381	3245.18	2.98878e-05	4.25545e-05	-5.46932e-19	-1.17672e-17
3410.56	0.00891	0.04812			3255.64	0.03968	3245.28	2.99703e-05	4.2672e-05	-9.78263e-18	4.70687e-17
3410.75	0.02368	0.02852			3255.69	-1.15491e-15	3245.37	3.00531e-05	4.27899e-05	-1.14263e-17	4.70687e-17
3410.95	0.04266	0.02393			3255.74	0.01984	3245.47	3.01362e-05	4.29083e-05	-1.7812e-17	0
3411.14	0.02558	0.03352			3255.78	-0.03175	3245.57	3.02197e-05	4.3027e-05	-9.75124e-18	2.35343e-17
3411.34	0.02241	0.04437			3255.83	0.02778	3245.67	3.03034e-05	4.31463e-05	-7.07031e-18	-1.17672e-17
3411.53	0.01376	0.00454			3255.88	0.00794	3245.76	3.03874e-05	4.32659e-05	-1.5908e-17	2.35343e-17
3411.73	-0.03202	0.01934			3255.93	-0.03571	3245.86	3.04718e-05	4.3386e-05	-1.14013e-17	1.17672e-17
3411.93	-0.00311	0.01079			3255.98	-0.02381	3245.96	3.05565e-05	4.35066e-05	-1.06445e-17	2.35343e-17
3412.12	-0.00396	0.01059			3256.03	0.00794	3246.06	3.06414e-05	4.36276e-05	-1.88337e-17	0
3412.32	-0.01176	0.00266			3256.08	-0.03968	3246.16	3.07267e-05	4.3749e-05	-1.1292e-17	0
3412.51	0.03212	-0.01464			3256.13	-0.05952	3246.25	3.08123e-05	4.38709e-05	-8.10405e-18	1.17672e-17
3412.71	0.01587	-0.00672			3256.17	-0.02778	3246.35	3.08983e-05	4.39932e-05	-5.86873e-18	-2.35343e-17
3412.9	0.00511	0.01663			3256.22	0.01587	3246.45	3.09845e-05	4.4116e-05	-2.73573e-18	-2.35343e-17
3413.1	0.00997	0.03582			3256.27	-0.02778	3246.55	3.10711e-05	4.42393e-05	-6.10953e-18	2.35343e-17
3413.29	-0.001	-0.00401			3256.32	0.01984	3246.64	3.1158e-05	4.4363e-05	2.30505e-18	1.17672e-17
3413.49	-0.00206	0.00371			3256.37	0.02381	3246.74	3.12452e-05	4.44872e-05	-4.88402e-18	0
3413.69	-0.02105	0.0208			3256.42	0.01984	3246.84	3.13327e-05	4.46118e-05	-8.61333e-18	0
3413.88	-0.0067	-0.00881			3256.47	0.03175	3246.94	3.14206e-05	4.47369e-05	-1.0491e-17	2.35343e-17
3414.08	0.01861	-0.01298			3256.52	0.00397	3247.03	3.15088e-05	4.48625e-05	-4.30192e-18	1.17672e-17
3414.27	0.03676	0.01267			3256.57	-0.00397	3247.13	3.15973e-05	4.49886e-05	-3.88695e-18	2.35343e-17
3414.47	-0.01535	0.02393			3256.61	-0.00794	3247.23	3.16862e-05	4.51151e-05	-2.47546e-18	-1.17672e-17
3414.66	0.02262	0.0012			3256.66	0.00794	3247.33	3.17754e-05	4.52421e-05	-8.7451e-18	-2.35343e-17
3414.86	-0.00733	-0.02424			3256.71	0.0119	3247.43	3.18649e-05	4.53696e-05	-3.61289e-18	1.17672e-17
3415.05	0.02832	-0.0038			3256.76	-0.01587	3247.52	3.19548e-05	4.54975e-05	-1.76878e-17	0
3415.25	0.04287	0.01788			3256.81	-0.01984	3247.62	3.2045e-05	4.56259e-05	-6.42318e-18	0
3415.44	0.01904	0.02539			3256.86	-0.05159	3247.72	3.21355e-05	4.57549e-05	-7.37555e-18	2.35343e-17
3415.64	0.03465	0.01622			3256.91	-0.00794	3247.82	3.22264e-05	4.58843e-05	3.15853e-18	1.17672e-17
3415.84	-0.000160898	0.04145			3256.96	-0.01984	3247.91	3.23176e-05	4.60142e-05	-8.08013e-18	-2.35343e-17
3416.03	-0.000371858	0.03352			3257	-0.01984	3248.01	3.24092e-05	4.61445e-05	-2.0413e-18	4.70687e-17
3416.23	0.03971	0.0133			3257.05	0.04365	3248.11	3.25011e-05	4.62754e-05	-2.80009e-18	-1.17672e-17
3416.42	0.03591	-0.01881			3257.1	-0.01984	3248.21	3.25934e-05	4.64068e-05	-9.17097e-19	0
3416.62	0.01925	-0.00651			3257.15	-0.01587	3248.3	3.2686e-05	4.65387e-05	7.6694e-19	0
3416.81	0.00554	-0.00568			3257.2	-0.02778	3248.4	3.2779e-05	4.6671e-05	-7.22027e-18	-2.35343e-17
3417.01	0.01418	0.01538			3257.25	-0.02381	3248.5	3.28723e-05	4.68039e-05	-5.53583e-18	1.17672e-17
3417.2	-0.00628	0.01163			3257.3	0.03175	3248.6	3.2966e-05	4.69373e-05	-1.28968e-17	0
3417.4	0.01039	0.00308			3257.35	0.00794	3248.7	3.306e-05	4.70712e-05	-7.19259e-18	-1.17672e-17
3417.6	-0.00206	-0.00172			3257.4	0.00794	3248.79	3.31544e-05	4.72055e-05	-7.47885e-18	-1.17672e-17
3417.79	0.00743	0.00287			3257.44	-0.03175	3248.89	3.32491e-05	4.73404e-05	-9.21914e-18	2.35343e-17
3417.99	0.04055	0.000994325			3257.49	-0.05159	3248.99	3.33443e-05	4.74759e-05	-8.79639e-18	-1.17672e-17
3418.18	0.03022	0.00287			3257.54	0.03571	3249.09	3.34397e-05	4.76118e-05	-1.08474e-17	1.17672e-17
3418.38	-0.00375	0.01914			3257.59	-0.00397	3249.18	3.35356e-05	4.77483e-05	-2.19076e-17	3.53015e-17
3418.57	0.0184	0.01684			3257.64	0.0119	3249.28	3.36318e-05	4.78852e-05	-1.3138e-17	-1.17672e-17
3418.77	0.0165	0.02414			3257.69	-0.02778	3249.38	3.37283e-05	4.80227e-05	-1.82551e-17	0
3418.96	-0.01514	0.03269			3257.74	-0.00397	3249.48	3.38253e-05	4.81608e-05	-1.33068e-17	0
3419.16	0.026	0.00621			3257.79	0.00397	3249.57	3.39226e-05	4.82993e-05	-5.07366e-18	4.70687e-17
3419.35	0.0279	0.0281			3257.84	0.03175	3249.67	3.40203e-05	4.84384e-05	-8.16048e-18	0
3419.55	0.05089	-0.03091			3257.88	-0.00794	3249.77	3.41184e-05	4.8578e-05	-9.40846e-18	-3.53015e-17
3419.75	0.03507	0.00245			3257.93	-0.03571	3249.87	3.42168e-05	4.87182e-05	-5.14271e-18	0
3419.94	0.07072	0.03665			3257.98	-0.0119	3249.97	3.43156e-05	4.88589e-05	-2.1024e-18	1.17672e-17
3420.14	0.05363	0.02039			3258.03	-0.01587	3250.06	3.44148e-05	4.90001e-05	-6.7526e-18	-4.70687e-17
3420.33	0.05174	0.03019			3258.08	-0.00794	3250.16	3.45144e-05	4.91419e-05	-5.02416e-18	2.35343e-17
3420.53	0.01883	0.01121			3258.13	-0.01587	3250.26	3.46144e-05	4.92843e-05	-9.36226e-19	-1.17672e-17
3420.72	0.02347	0.00204			3258.18	0.00397	3250.36	3.47147e-05	4.94271e-05	7.25967e-18	-1.17672e-17
3420.92	0.02009	0.0208			3258.23	0.00397	3250.45	3.48155e-05	4.95706e-05	7.00357e-18	-1.17672e-17
3421.11	0.01798	0.01768			3258.27	0.01984	3250.55	3.49166e-05	4.97146e-05	1.26205e-18	2.35343e-17
3421.31	-0.01809	0.011			3258.32	0.05556	3250.65	3.50181e-05	4.98591e-05	4.29034e-19	-2.35343e-17
3421.51	0.02326	0.04624			3258.37	0.02381	3250.75	3.512e-05	5.00042e-05	2.12155e-18	0
3421.7	-0.01662	0.04687			3258.42	-0.03175	3250.85	3.52223e-05	5.01499e-05	4.26845e-18	-3.53015e-17
3421.9	-0.01598	0.01038			3258.47	0.02381	3250.94	3.53251e-05	5.02961e-05	-6.59209e-19	-1.17672e-17
3422.09	0.02431	-0.00172			3258.52	-0.01587	3251.04	3.54282e-05	5.0443e-05	1.16435e-17	3.53015e-17
3422.29	0.000261022	-0.000882329			3258.57	0.01984	3251.14	3.55317e-05	5.05903e-05	9.6668e-18	-1.17672e-17
3422.48	0.00954	0.02101			3258.62	-0.01587	3251.24	3.56356e-05	5.07383e-05	4.80443e-18	4.70687e-17
3422.68	0.05532	-0.00901			3258.67	-0.01587	3251.33	3.57399e-05	5.08868e-05	8.19458e-18	4.70687e-17
3422.87	0.00933	0.01976			3258.71	0.00397	3251.43	3.58446e-05	5.10359e-05	9.81168e-18	4.70687e-17
3423.07	-0.00987	0.00558			3258.76	-0.03571	3251.53	3.59498e-05	5.11856e-05	3.59844e-18	1.17672e-17
3423.26	-0.01894	0.02143			3258.81	0.01587	3251.63	3.60553e-05	5.13359e-05	4.16153e-18	4.70687e-17
3423.46	0.00659	0.01288			3258.86	0.00794	3251.72	3.61613e-05	5.14868e-05	5.6737e-19	4.70687e-17
3423.66	0.003	-0.01444			3258.91	-0.02381	3251.82	3.62677e-05	5.16383e-05	8.76509e-18	4.70687e-17
3423.85	0.04498	0.03582			3258.96	-0.04762	3251.92	3.63745e-05	5.17903e-05	1.13621e-17	2.35343e-17
3424.05	0.02241	0.00183			3259.01	0.03571	3252.02	3.64817e-05	5.1943e-05	3.723e-18	3.53015e-17
3424.24	-0.001	0.02622			3259.06	0.03571	3252.12	3.65893e-05	5.20962e-05	2.82538e-18	2.35343e-17
3424.44	-0.00501	-0.01214			3259.11	-0.00794	3252.21	3.66974e-05	5.22501e-05	-1.72239e-18	1.17672e-17
3424.63	-0.02252	0.00725			3259.15	-0.03968	3252.31	3.68059e-05	5.24046e-05	-3.20092e-19	2.35343e-17
3424.83	-0.02231	-0.00297			3259.2	-2.30983e-15	3252.41	3.69148e-05	5.25596e-05	-5.33711e-18	2.35343e-17
3425.02	0.01777	0.02518			3259.25	-0.03968	3252.51	3.70241e-05	5.27153e-05	-9.6512e-18	4.70687e-17
3425.22	0.0087	-0.02319			3259.3	-0.00397	3252.6	3.71339e-05	5.28716e-05	1.86574e-18	2.35343e-17
3425.42	0.04351	0.01163			3259.35	-0.04762	3252.7	3.72441e-05	5.30285e-05	-5.80234e-18	1.17672e-17
3425.61	0.02178	-0.02549			3259.4	-0.08333	3252.8	3.73548e-05	5.31861e-05	-3.83145e-18	3.53015e-17
3425.81	0.00596	-0.03862			3259.45	-0.05159	3252.9	3.74659e-05	5.33443e-05	2.20841e-18	0
3426	0.00195	-0.03133			3259.5	0.01587	3252.99	3.75774e-05	5.35031e-05	-4.61953e-19	-1.17672e-17
3426.2	0.01186	0.02331			3259.54	-1.15491e-15	3253.09	3.76894e-05	5.36625e-05	-8.56613e-18	0
3426.39	0.03401	0.01872			3259.59	-0.01984	3253.19	3.78018e-05	5.38225e-05	-5.92679e-18	0
3426.59	0.01334	0.02998			3259.64	-0.01984	3253.29	3.79147e-05	5.39832e-05	2.92065e-18	1.17672e-17
3426.78	-0.01619	0.03519			3259.69	-0.02381	3253.39	3.8028e-05	5.41446e-05	2.21186e-18	1.17672e-17
3426.98	-0.03328	0.01517			3259.74	-0.03968	3253.48	3.81417e-05	5.43066e-05	6.68522e-18	-1.76507e-17
3427.17	-0.01472	0.00266			3259.79	0.00794	3253.58	3.8256e-05	5.44692e-05	5.40554e-18	0
3427.37	0.00764	0.01413			3259.84	0.05556	3253.68	3.83706e-05	5.46325e-05	4.08173e-18	-1.76507e-17
3427.57	0.0011	0.0158			3259.89	0.04365	3253.78	3.84858e-05	5.47964e-05	1.20246e-17	-1.76507e-17
3427.76	0.00511	0.0304			3259.94	0.04365	3253.87	3.86014e-05	5.4961e-05	9.17839e-18	2.35343e-17
3427.96	0.00912	-0.01506			3259.98	0.05159	3253.97	3.87174e-05	5.51262e-05	1.34587e-17	2.94179e-17
3428.15	-0.00354	-0.01152			3260.03	0.00794	3254.07	3.88339e-05	5.52921e-05	1.89746e-17	-1.76507e-17
3428.35	-0.01619	0.01872			3260.08	-0.06349	3254.17	3.89509e-05	5.54587e-05	1.668e-17	-1.17672e-17
3428.54	-0.00797	-0.00693			3260.13	0.00794	3254.26	3.90684e-05	5.5626e-05	1.23555e-17	-1.17672e-17
3428.74	-0.02632	-0.05739			3260.18	0.02778	3254.36	3.91863e-05	5.57939e-05	1.09435e-17	1.17672e-17
3428.93	0.00279	-0.02778			3260.23	0.0119	3254.46	3.93048e-05	5.59625e-05	2.06514e-17	5.88358e-18
3429.13	0.026	0.00204			3260.28	0.01984	3254.56	3.94236e-05	5.61317e-05	2.20634e-17	5.88358e-18
3429.33	-0.01493	0.00266			3260.33	0.0119	3254.66	3.9543e-05	5.63017e-05	1.20025e-17	1.76507e-17
3429.52	-0.01134	-0.0282			3260.37	-0.03175	3254.75	3.96629e-05	5.64723e-05	2.18869e-17	5.88358e-18
3429.72	-0.000582818	0.000577291			3260.42	0	3254.85	3.97832e-05	5.66437e-05	1.76507e-17	-1.76507e-17
3429.91	-0.04341	-0.03153			3260.47	-0.01587	3254.95	3.9904e-05	5.68157e-05	1.51796e-17	1.76507e-17
3430.11	0.000893901	-0.03007			3260.52	-0.0119	3255.05	4.00253e-05	5.69884e-05	7.0603e-18	-5.88358e-18
3430.3	-0.01451	-0.01152			3260.57	-0.04365	3255.14	4.01471e-05	5.71619e-05	9.17839e-18	2.35343e-17
3430.5	-0.02273	-0.05385			3260.62	-0.03571	3255.24	4.02694e-05	5.7336e-05	1.05904e-17	0
3430.69	-0.03898	-0.03049			3260.67	-0.00397	3255.34	4.03922e-05	5.75108e-05	7.0603e-18	1.76507e-17
3430.89	-0.01873	-0.02048			3260.72	0.00794	3255.44	4.05155e-05	5.76864e-05	1.41206e-17	0
3431.09	-0.02674	-0.02132			3260.77	-0.03175	3255.53	4.06393e-05	5.78626e-05	5.64824e-18	2.35343e-17
3431.28	-0.02421	-0.03383			3260.81	-0.06746	3255.63	4.07636e-05	5.80396e-05	1.27085e-17	-5.88358e-18
3431.48	-0.05248	-0.02069			3260.86	-0.01984	3255.73	4.08884e-05	5.82173e-05	0	-1.17672e-17
3431.67	-0.05121	-0.00964			3260.91	-0.01984	3255.83	4.10138e-05	5.83958e-05	-4.23618e-18	1.76507e-17
3431.87	-0.01683	-0.01047			3260.96	-1.15491e-15	3255.93	4.11396e-05	5.85749e-05	8.47236e-18	-1.17672e-17
3432.06	0.00427	-0.00964			3261.01	-1.15491e-15	3256.02	4.12659e-05	5.87548e-05	5.64824e-18	-1.17672e-17
3432.26	-0.01788	-0.02403			3261.06	-0.03968	3256.12	4.13928e-05	5.89355e-05	-4.23618e-18	-2.05925e-17
3432.45	-0.00902	-0.02736			3261.11	0.00397	3256.22	4.15202e-05	5.91168e-05	1.41206e-18	2.94179e-18
3432.65	-0.00396	0.01246			3261.16	0.01587	3256.32	4.16481e-05	5.92989e-05	2.82412e-18	2.35343e-17
3432.84	-0.01788	0.00975			3261.21	0.03571	3256.41	4.17765e-05	5.94818e-05	1.41206e-18	-2.94179e-18
3433.04	-0.03413	0.02748			3261.25	-0.07143	3256.51	4.19055e-05	5.96654e-05	-7.0603e-18	-8.82537e-18
3433.24	-0.02948	-0.02278			3261.3	-0.04365	3256.61	4.2035e-05	5.98498e-05	0	2.94179e-18
3433.43	-0.03434	-0.00109			3261.35	-0.05159	3256.71	4.2165e-05	6.00349e-05	-1.41206e-18	-1.17672e-17
3433.63	-0.01683	-0.02465			3261.4	-0.03968	3256.81	4.22956e-05	6.02208e-05	-5.64824e-18	-3.53015e-17
3433.82	-0.01535	0.01017			3261.45	-0.02381	3256.9	4.24267e-05	6.04075e-05	2.82412e-18	-5.88358e-18
3434.02	0.02431	-0.04279			3261.5	-0.04762	3257	4.25583e-05	6.0595e-05	5.64824e-18	5.88358e-18
3434.21	-0.00501	-0.02403			3261.55	0.02778	3257.1	4.26905e-05	6.07832e-05	-2.11809e-18	1.91216e-17
3434.41	-0.02358	0.00892			3261.6	-0.00794	3257.2	4.28233e-05	6.09722e-05	-1.41206e-18	-1.32381e-17
3434.6	-0.02548	-0.043			3261.64	-0.02778	3257.29	4.29566e-05	6.1162e-05	4.23618e-18	-2.94179e-18
3434.8	-0.00269	0.03457			3261.69	-0.06349	3257.39	4.30904e-05	6.13525e-05	1.41206e-18	8.82537e-18
3435	-0.00733	0.00913			3261.74	-1.15491e-15	3257.49	4.32248e-05	6.15439e-05	8.47236e-18	2.94179e-17
3435.19	-0.0221	0.03853			3261.79	-0.01984	3257.59	4.33598e-05	6.1736e-05	-4.23618e-18	-2.05925e-17
3435.39	0.00195	0.01371			3261.84	-0.01984	3257.68	4.34953e-05	6.1929e-05	5.64824e-18	-3.67724e-18
3435.58	0.04182	0.00662			3261.89	-0.03175	3257.78	4.36314e-05	6.21228e-05	-2.11809e-18	-1.4709e-17
3435.78	0.03739	-0.02486			3261.94	0.00397	3257.88	4.3768e-05	6.23173e-05	4.58919e-18	-1.69153e-17
3435.97	0.0298	-0.01152			3261.99	-0.03571	3257.98	4.39053e-05	6.25127e-05	3.53015e-18	6.80289e-18
3436.17	0.02958	0.00308			3262.04	0.02778	3258.08	4.40431e-05	6.27089e-05	3.88316e-18	-5.51586e-18
3436.36	0.01629	0.00454			3262.08	-0.01587	3258.17	4.41814e-05	6.2906e-05	1.41206e-18	-4.04496e-18
3436.56	0.02094	-0.00255			3262.13	-0.05159	3258.27	4.43204e-05	6.31038e-05	2.11809e-18	8.82537e-18
3436.75	0.00469	-0.00464			3262.18	-0.0119	3258.37	4.44599e-05	6.33025e-05	-6.35427e-18	4.41269e-18
3436.95	-0.00944	0.000994325			3262.23	-0.03968	3258.47	4.46001e-05	6.3502e-05	-2.4711e-18	-2.1328e-17
3437.15	0.01102	0.01246			3262.28	-0.01984	3258.56	4.47408e-05	6.37024e-05	-1.05904e-18	-4.41269e-18
3437.34	0.03992	-4.82603e-05			3262.33	0.01587	3258.66	4.48821e-05	6.39036e-05	7.76633e-18	-4.41269e-18
3437.54	0.03929	-0.00213			3262.38	-0.01587	3258.76	4.5024e-05	6.41056e-05	-6.00125e-18	0
3437.73	0.000682941	-0.00172			3262.43	0.01587	3258.86	4.51665e-05	6.43085e-05	1.76507e-18	-1.61799e-17
3437.93	0.01081	-0.00714			3262.47	0.0119	3258.95	4.53096e-05	6.45123e-05	3.53015e-19	-1.02963e-17
3438.12	-0.0221	-0.02757			3262.52	-0.04365	3259.05	4.54533e-05	6.47169e-05	-2.11809e-18	-3.53015e-17
3438.32	-0.02358	-0.01214			3262.57	-0.05159	3259.15	4.55977e-05	6.49224e-05	8.11934e-18	-1.4709e-17
3438.51	-0.01155	0.006			3262.62	-0.05159	3259.25	4.57426e-05	6.51287e-05	-4.23618e-18	-4.41269e-17
3438.71	0.01186	0.00954			3262.67	-0.03175	3259.35	4.58881e-05	6.5336e-05	-3.88316e-18	-3.82433e-17
3438.91	0.0184	0.01038			3262.72	-0.0119	3259.44	4.60343e-05	6.55441e-05	2.4711e-18	-4.70687e-17
3439.1	0.00532	-0.02424			3262.77	-0.03571	3259.54	4.61811e-05	6.57531e-05	-1.41206e-18	-3.53015e-17
3439.3	0.00701	-0.00755			3262.82	-0.07937	3259.64	4.63285e-05	6.59629e-05	-3.53015e-19	-5.88358e-17
3439.49	0.00997	-0.03612			3262.87	-0.0119	3259.74	4.64765e-05	6.61737e-05	-9.17839e-18	-4.41269e-17
3439.69	0.01334	0.01163			3262.91	0.01587	3259.83	4.66252e-05	6.63854e-05	-3.53015e-18	0
3439.88	-0.02527	-0.0259			3262.96	0.01984	3259.93	4.67745e-05	6.6598e-05	-1.87098e-17	-5.00104e-17
3440.08	0.00659	-4.82603e-05			3263.01	-0.01984	3260.03	4.69244e-05	6.68115e-05	-5.64824e-18	-6.47194e-17
3440.27	0.01756	0.01872			3263.06	0.0119	3260.13	4.7075e-05	6.70259e-05	-7.0603e-18	-6.47194e-17
3440.47	0.02811	0.00412			3263.11	0.03571	3260.22	4.72263e-05	6.72412e-05	-1.30616e-17	-5.88358e-17
3440.66	-0.0086	0.00245			3263.16	0.05159	3260.32	4.73781e-05	6.74574e-05	-2.82412e-18	-4.11851e-17
3440.86	-0.0297	-0.00526			3263.21	-0.02778	3260.42	4.75307e-05	6.76746e-05	-7.76633e-18	-7.0603e-17
3441.06	-0.01366	-0.01944			3263.26	-0.01984	3260.52	4.76838e-05	6.78927e-05	-1.20025e-17	-5.88358e-17
3441.25	-0.01134	-0.00526			3263.31	-0.02381	3260.62	4.78377e-05	6.81117e-05	0	-1.17672e-17
3441.45	0.00216	0.02164			3263.35	-0.05952	3260.71	4.79922e-05	6.83317e-05	-4.94221e-18	-3.53015e-17
3441.64	-0.03539	0.0502			3263.4	-0.05556	3260.81	4.81474e-05	6.85527e-05	-6.35427e-18	-6.47194e-17
3441.84	-0.01345	0.02289			3263.45	-0.05556	3260.91	4.83032e-05	6.87746e-05	-4.94221e-18	-1.17672e-17
3442.03	-0.00754	-0.01861			3263.5	-0.00794	3261.01	4.84597e-05	6.89974e-05	-7.76633e-18	-1.76507e-17
3442.23	-0.01366	0.04207			3263.55	-0.03175	3261.1	4.86169e-05	6.92212e-05	-5.64824e-18	-5.88358e-18
3442.42	0.00321	0.00683			3263.6	-0.09127	3261.2	4.87748e-05	6.9446e-05	-1.27085e-17	-5.88358e-18
3442.62	0.00722	0.02914			3263.65	-0.03571	3261.3	4.89333e-05	6.96717e-05	-9.88442e-18	-1.17672e-17
3442.82	0.00997	0.04061			3263.7	-0.01587	3261.4	4.90926e-05	6.98985e-05	-7.0603e-18	-4.11851e-17
3443.01	0.03634	0.00954			3263.74	-0.04365	3261.49	4.92525e-05	7.01262e-05	-1.69447e-17	-3.53015e-17
3443.21	0.00933	0.03436			3263.79	-0.05556	3261.59	4.94131e-05	7.03549e-05	-1.69447e-17	-1.76507e-17
3443.4	0.02178	0.05062			3263.84	-0.05952	3261.69	4.95745e-05	7.05846e-05	-1.12965e-17	-2.94179e-17
3443.6	0.01587	-0.01861			3263.89	-0.06349	3261.79	4.97365e-05	7.08153e-05	-8.47236e-18	-5.29522e-17
3443.79	0.00722	0.00516			3263.94	-0.03175	3261.89	4.98992e-05	7.1047e-05	-1.12965e-17	-5.29522e-17
3443.99	-0.01324	0.00329			3263.99	-0.03968	3261.98	5.00627e-05	7.12797e-05	-1.83568e-17	-5.29522e-17
3444.18	0.02072	0.02205			3264.04	-0.0754	3262.08	5.02268e-05	7.15134e-05	-1.69447e-17	1.17672e-17
3444.38	-0.00522	0.01705			3264.09	-0.0754	3262.18	5.03917e-05	7.17482e-05	-1.27085e-17	-4.11851e-17
3444.57	0.026	0.01079			3264.14	-0.0873	3262.28	5.05573e-05	7.1984e-05	-1.69447e-17	-5.29522e-17
3444.77	0.01503	0.0085			3264.18	-0.03175	3262.37	5.07237e-05	7.22208e-05	-1.69447e-17	-3.53015e-17
3444.97	-0.00333	0.02268			3264.23	-0.0873	3262.47	5.08907e-05	7.24587e-05	-1.41206e-17	-2.94179e-17
3445.16	-0.01957	0.0231			3264.28	-0.04365	3262.57	5.10585e-05	7.26976e-05	-1.12965e-17	-2.94179e-17
3445.36	-0.01915	0.02414			3264.33	-0.0754	3262.67	5.1227e-05	7.29375e-05	-1.41206e-17	-4.70687e-17
3445.55	-0.01408	-0.02194			3264.38	-0.08333	3262.77	5.13963e-05	7.31786e-05	-1.97688e-17	-2.35343e-17
3445.75	-0.01451	0.006			3264.43	-0.05159	3262.86	5.15663e-05	7.34206e-05	-2.2593e-17	-2.35343e-17
3445.94	0.02283	-0.03362			3264.48	-0.03571	3262.96	5.17371e-05	7.36638e-05	-1.69447e-17	-4.70687e-17
3446.14	0.00343	-0.04947			3264.53	-0.06349	3263.06	5.19086e-05	7.3908e-05	-2.82412e-17	-2.35343e-17
3446.33	-0.01071	0.00621			3264.58	-0.07143	3263.16	5.20809e-05	7.41533e-05	-1.41206e-17	-2.35343e-17
3446.53	0.0165	0.00496			3264.62	-0.00397	3263.25	5.2254e-05	7.43997e-05	-8.47236e-18	-4.70687e-17
3446.73	0.00933	0.00975			3264.67	-0.03175	3263.35	5.24278e-05	7.46472e-05	-1.69447e-17	-2.35343e-17
3446.92	-0.00354	0.00433			3264.72	-0.05952	3263.45	5.26024e-05	7.48958e-05	-1.41206e-17	-2.35343e-17
3447.12	0.01102	0.0085			3264.77	-0.04365	3263.55	5.27777e-05	7.51454e-05	-1.51796e-17	-1.02963e-17
3447.31	0.026	0.02018			3264.82	0	3263.64	5.29539e-05	7.53962e-05	-1.88863e-17	-2.94179e-18
3447.51	-0.03391	-0.00568			3264.87	-0.06349	3263.74	5.31308e-05	7.56481e-05	-1.65917e-17	-2.05925e-17
3447.7	0.026	-0.00818			3264.92	-0.06746	3263.84	5.33085e-05	7.59012e-05	-6.75141e-18	-1.32381e-17
3447.9	-0.00881	-0.000882329			3264.97	-0.09127	3263.94	5.3487e-05	7.61553e-05	-8.07522e-18	-4.11851e-17
3448.09	-0.02231	0.000160257			3265.01	-0.08333	3264.04	5.36663e-05	7.64106e-05	-2.82412e-18	-2.94179e-17
3448.29	-0.02695	-0.0061			3265.06	-0.05952	3264.13	5.38465e-05	7.66671e-05	-2.4711e-18	-7.35448e-18
3448.48	0.02368	0.00642			3265.11	-0.02778	3264.23	5.40274e-05	7.69247e-05	2.82412e-18	-2.64761e-17
3448.68	0.00933	0.00996			3265.16	-0.03968	3264.33	5.42091e-05	7.71834e-05	4.23618e-18	-5.88358e-18
3448.88	0.02072	0.00788			3265.21	-0.02778	3264.43	5.43916e-05	7.74433e-05	1.83568e-17	2.94179e-18
3449.07	-0.00438	0.01726			3265.26	-0.03175	3264.52	5.4575e-05	7.77044e-05	9.88442e-18	-4.41269e-17
3449.27	0.00343	-0.03174			3265.31	-0.03968	3264.62	5.47592e-05	7.79667e-05	9.88442e-18	1.4709e-18
3449.46	0.03191	0.01517			3265.36	-0.02778	3264.72	5.49442e-05	7.82301e-05	1.27085e-17	-5.5894e-17
3449.66	0.01629	0.00225			3265.41	-0.03571	3264.82	5.51301e-05	7.84947e-05	2.11809e-18	-4.70687e-17
3449.85	0.00659	0.00266			3265.45	-0.03968	3264.91	5.53168e-05	7.87605e-05	0	-4.55978e-17
3450.05	-0.02948	-0.01798			3265.5	-0.04762	3265.01	5.55043e-05	7.90275e-05	1.69447e-17	-2.94179e-18
3450.24	-0.02505	-0.0234			3265.55	-0.05556	3265.11	5.56927e-05	7.92958e-05	8.47236e-18	-3.82433e-17
3450.44	-0.01493	0.00141			3265.6	-0.05556	3265.21	5.58819e-05	7.95652e-05	-2.82412e-18	-5.5894e-17
3450.64	-0.00691	-0.02862			3265.65	-2.30983e-15	3265.31	5.6072e-05	7.98359e-05	2.11809e-18	-5.5894e-17
3450.83	0.00617	0.00162			3265.7	-0.01984	3265.4	5.6263e-05	8.01077e-05	2.11809e-18	-5.88358e-17
3451.03	0.0068	0.00183			3265.75	-0.00397	3265.5	5.64548e-05	8.03809e-05	7.0603e-18	-4.11851e-17
3451.22	0.00343	0.02727			3265.8	-0.05159	3265.6	5.66475e-05	8.06552e-05	2.11809e-18	-7.20739e-17
3451.42	0.01883	-0.02653			3265.84	-0.03968	3265.7	5.68411e-05	8.09308e-05	-6.35427e-18	-4.55978e-17
3451.61	0.03697	-0.01631			3265.89	-0.04762	3265.79	5.70355e-05	8.12077e-05	1.41206e-18	-4.70687e-17
3451.81	0.01144	-0.01464			3265.94	-0.01587	3265.89	5.72309e-05	8.14859e-05	8.47236e-18	-1.61799e-17
3452	-0.00522	0.00621			3265.99	-0.0119	3265.99	5.74271e-05	8.17653e-05	-2.4711e-18	-7.35448e-18
3452.2	-0.00902	0.01997			3266.04	-0.03175	3266.09	5.76243e-05	8.2046e-05	-5.29522e-18	-3.38306e-17
3452.39	0.0165	0.000160257			3266.09	-0.03571	3266.18	5.78223e-05	8.23279e-05	-1.44736e-17	-2.05925e-17
3452.59	0.03423	0.00496			3266.14	-0.05952	3266.28	5.80212e-05	8.26112e-05	-1.44736e-17	-4.55978e-17
3452.79	0.01904	-0.0159			3266.19	-0.04365	3266.38	5.82211e-05	8.28958e-05	-1.46501e-17	-6.76612e-17
3452.98	0.0087	0.01351			3266.24	-0.02778	3266.48	5.84219e-05	8.31816e-05	-1.39441e-17	-2.35343e-17
3453.18	0.01503	0.00662			3266.28	-0.0119	3266.58	5.86236e-05	8.34688e-05	-5.11872e-18	-2.20634e-17
3453.37	0.02494	0.03436			3266.33	-0.04762	3266.67	5.88262e-05	8.37573e-05	-1.36793e-17	-4.85396e-17
3453.57	0.01207	0.04395			3266.38	-0.00397	3266.77	5.90298e-05	8.40472e-05	-1.2532e-17	-2.7947e-17
3453.76	0.00701	0.01809			3266.43	-0.0119	3266.87	5.92343e-05	8.43384e-05	-1.43854e-17	-3.67724e-17
3453.96	0.01503	0.03582			3266.48	-0.01984	3266.97	5.94398e-05	8.46309e-05	-8.3841e-18	-3.82433e-17
3454.15	0.02642	0.03185			3266.53	-0.03968	3267.06	5.96462e-05	8.49248e-05	-1.57974e-17	-1.61799e-17
3454.35	0.05743	0.03999			3266.58	-0.03571	3267.16	5.98535e-05	8.522e-05	-1.37896e-17	-3.53015e-17
3454.55	0.03781	0.04082			3266.63	-0.01587	3267.26	6.00619e-05	8.55166e-05	-1.46501e-17	-5.88358e-18
3454.74	0.04731	0.01768			3266.68	-0.01984	3267.36	6.02712e-05	8.58146e-05	-8.14141e-18	-1.32381e-17
3454.94	0.01777	0.0231			3266.72	-0.0873	3267.45	6.04814e-05	8.6114e-05	-1.44626e-17	-1.61799e-17
3455.13	0.03233	0.01163			3266.77	-0.08333	3267.55	6.06927e-05	8.64148e-05	-1.46942e-17	-1.4709e-18
3455.33	0.04119	0.00621			3266.82	0.00397	3267.65	6.09049e-05	8.6717e-05	-7.58982e-18	-1.91216e-17
3455.52	0.06017	0.03081			3266.87	-0.03175	3267.75	6.11181e-05	8.70205e-05	-1.3147e-17	-1.32381e-17
3455.72	0.01735	0.05			3266.92	-0.06746	3267.85	6.13323e-05	8.73255e-05	-1.58636e-17	-8.97246e-17
3455.91	0.03064	0.06522			3266.97	-0.00397	3267.94	6.15475e-05	8.7632e-05	-2.1687e-17	-3.23597e-17
3456.11	-0.01577	0.05583			3267.02	-0.05159	3268.04	6.17638e-05	8.79398e-05	-9.68585e-18	-2.35343e-17
3456.3	0.0106	0.01768			3267.07	-0.03175	3268.14	6.1981e-05	8.82491e-05	-1.3245e-17	4.41269e-18
3456.5	0.000893901	-0.01006			3267.11	-0.04365	3268.24	6.21993e-05	8.85599e-05	-1.6943e-17	-2.64761e-17
3456.7	0.0106	0.01788			3267.16	-0.09524	3268.33	6.24186e-05	8.88721e-05	-8.90053e-18	-8.82537e-18
3456.89	0.00807	-0.02507			3267.21	-0.02778	3268.43	6.26389e-05	8.91858e-05	-3.8592e-18	-1.02963e-17
3457.09	0.05216	-0.04696			3267.26	-0.04365	3268.53	6.28602e-05	8.9501e-05	-5.44855e-18	-1.4709e-17
3457.28	0.03634	-0.03028			3267.31	-0.05159	3268.63	6.30826e-05	8.98176e-05	-1.03053e-17	-2.05925e-17
3457.48	0.05047	-0.00234			3267.36	-0.04365	3268.72	6.33061e-05	9.01358e-05	-1.07446e-17	-5.29522e-17
3457.67	0.01608	-0.000256777			3267.41	-0.0754	3268.82	6.35306e-05	9.04554e-05	-8.20305e-18	-2.05925e-17
3457.87	-0.02337	0.00579			3267.46	-0.05159	3268.92	6.37561e-05	9.07766e-05	-5.02184e-18	-2.94179e-17
3458.06	0.00743	-0.02632			3267.51	-0.03175	3269.02	6.39828e-05	9.10993e-05	-7.73265e-19	-1.4709e-17
3458.26	-0.00586	0.00308			3267.55	-0.05952	3269.12	6.42105e-05	9.14235e-05	-2.03842e-18	-4.41269e-17
3458.46	0.01397	-0.01256			3267.6	-0.05159	3269.21	6.44393e-05	9.17493e-05	-3.53388e-18	-2.20634e-17
3458.65	0.02684	-0.01298			3267.65	0.01984	3269.31	6.46692e-05	9.20766e-05	1.27798e-18	-2.20634e-17
3458.85	-0.00987	-0.00255			3267.7	-0.00794	3269.41	6.49001e-05	9.24054e-05	-3.8734e-19	-3.08888e-17
3459.04	-0.01788	0.00266			3267.75	-0.04365	3269.51	6.51322e-05	9.27359e-05	-3.01357e-18	-3.67724e-17
3459.24	-0.00586	-0.00839			3267.8	-0.06746	3269.6	6.53654e-05	9.30679e-05	-8.31283e-19	-2.20634e-17
3459.43	0.01798	-0.03195			3267.85	-0.03571	3269.7	6.55997e-05	9.34015e-05	1.20463e-18	-3.97142e-17
3459.63	0.02347	-0.01381			3267.9	0.00397	3269.8	6.58351e-05	9.37367e-05	-8.18076e-19	-2.50052e-17
3459.82	0.01355	-0.03299			3267.95	-0.03175	3269.9	6.60717e-05	9.40734e-05	3.38343e-18	0
3460.02	0.04287	-0.04509			3267.99	-0.02381	3270	6.63093e-05	9.44119e-05	-4.37892e-18	4.41269e-18
3460.22	0.03043	0.000785808			3268.04	-0.02778	3270.09	6.65482e-05	9.47519e-05	5.70702e-18	-2.64761e-17
3460.41	0.00638	0.00954			3268.09	-0.0754	3270.19	6.67881e-05	9.50936e-05	2.98332e-18	-3.67724e-17
3460.61	-0.01303	-0.04405			3268.14	-0.05952	3270.29	6.70293e-05	9.54369e-05	-3.43819e-19	-5.14813e-17
3460.8	-0.00754	-0.01214			3268.19	-0.05159	3270.39	6.72715e-05	9.57818e-05	3.96145e-18	-3.82433e-17
3461	-0.000371858	0.000368774			3268.24	-0.00794	3270.48	6.7515e-05	9.61285e-05	3.72577e-18	-2.94179e-17
3461.19	-0.01894	-0.04384			3268.29	0.0119	3270.58	6.77596e-05	9.64768e-05	2.11928e-18	-4.70687e-17
3461.39	-0.01197	-0.00651			3268.34	-0.03571	3270.68	6.80054e-05	9.68268e-05	1.12694e-18	1.4709e-18
3461.58	-0.01176	-0.03091			3268.38	-0.02778	3270.78	6.82524e-05	9.71785e-05	5.76799e-18	-1.4709e-17
3461.78	-0.00417	-0.02549			3268.43	-0.05556	3270.87	6.85006e-05	9.75319e-05	-4.50941e-18	-4.2656e-17
3461.97	0.00364	0.00788			3268.48	-0.03571	3270.97	6.875e-05	9.7887e-05	-3.28876e-19	-1.32381e-17
3462.17	-0.00501	0.02143			3268.53	-0.06746	3271.07	6.90007e-05	9.82438e-05	-5.27863e-18	-3.82433e-17
3462.37	0.02642	0.00683			3268.58	-0.00397	3271.17	6.92525e-05	9.86024e-05	-3.1934e-18	5.88358e-18
3462.56	0.00469	-0.0307			3268.63	-0.03571	3271.27	6.95056e-05	9.89627e-05	-3.82417e-18	-5.44231e-17
3462.76	-0.05817	0.00266			3268.68	-0.07143	3271.36	6.97599e-05	9.93247e-05	-2.00791e-20	-1.17672e-17
3462.95	-0.03729	-0.02132			3268.73	-0.05159	3271.46	7.00154e-05	9.96886e-05	1.65842e-18	-1.17672e-17
3463.15	-0.0105	0.000785808			3268.78	-0.07937	3271.56	7.02722e-05	0.000100054	-9.18703e-18	-2.20634e-17
3463.34	-0.03033	0.00767			3268.82	-0.01984	3271.66	7.05302e-05	0.000100422	6.17311e-18	1.4709e-17
3463.54	-0.05058	-0.00234			3268.87	0.02381	3271.75	7.07895e-05	0.000100791	2.97223e-18	-5.88358e-18
3463.73	-0.06978	-0.01485			3268.92	-0.04762	3271.85	7.10501e-05	0.000101162	3.45703e-19	-4.41269e-18
3463.93	-0.01746	-0.000465295			3268.97	-0.06746	3271.95	7.1312e-05	0.000101535	7.15878e-18	2.94179e-18
3464.13	0.01313	0.0035			3269.02	-0.0754	3272.05	7.15751e-05	0.000101909	-2.45149e-18	-1.32381e-17
3464.32	-0.00628	-0.03279			3269.07	-0.03968	3272.14	7.18396e-05	0.000102286	-1.00592e-17	-1.4709e-18
3464.52	-0.01915	-0.08575			3269.12	-0.06349	3272.24	7.21053e-05	0.000102664	-6.76312e-19	-1.32381e-17
3464.71	-0.03159	-0.09763			3269.17	0.01984	3272.34	7.23724e-05	0.000103044	-1.00454e-17	-1.91216e-17
3464.91	-0.00375	-0.04968			3269.21	-0.03968	3272.44	7.26408e-05	0.000103427	-1.00018e-17	-2.35343e-17
3465.1	-0.03391	-0.00464			3269.26	-0.03571	3272.54	7.29105e-05	0.000103811	-6.23681e-18	-1.17672e-17
3465.3	-0.0259	-0.02132			3269.31	-0.04365	3272.63	7.31815e-05	0.000104197	-2.94105e-18	-1.91216e-17
3465.49	-0.00923	-0.05635			3269.36	-0.03175	3272.73	7.34539e-05	0.000104584	-2.70024e-18	1.02963e-17
3465.69	-0.03729	-0.00192			3269.41	-0.02778	3272.83	7.37277e-05	0.000104974	-3.95778e-18	5.88358e-18
3465.88	-0.05016	-0.02632			3269.46	-0.0119	3272.93	7.40028e-05	0.000105366	-9.08376e-18	4.85396e-17
3466.08	-0.01113	-0.04947			3269.51	-0.04762	3273.02	7.42792e-05	0.000105759	4.06112e-18	2.50052e-17
3466.28	-0.02822	-0.04509			3269.56	-0.05952	3273.12	7.45571e-05	0.000106155	6.7201e-18	2.20634e-17
3466.47	-0.00459	-0.00192			3269.61	-0.05159	3273.22	7.48363e-05	0.000106553	2.2965e-18	-1.32381e-17
3466.67	-0.01261	-0.02549			3269.65	-0.00794	3273.32	7.5117e-05	0.000106952	9.65638e-18	1.4709e-17
3466.86	-0.00206	0.000994325			3269.7	0	3273.41	7.5399e-05	0.000107354	5.47585e-18	1.61799e-17
3467.06	-0.000582818	0.04478			3269.75	-0.03968	3273.51	7.56825e-05	0.000107757	7.50046e-18	2.20634e-17
3467.25	-0.02674	-0.0063			3269.8	-0.03175	3273.61	7.59674e-05	0.000108163	1.08664e-17	2.20634e-17
3467.45	-0.01915	-0.01089			3269.85	0.00794	3273.71	7.62537e-05	0.000108571	7.412e-18	2.94179e-18
3467.64	-0.03307	-0.01006			3269.9	-0.01587	3273.81	7.65414e-05	0.00010898	1.33567e-17	8.3841e-17
3467.84	0.003	0.02914			3269.95	-0.02381	3273.9	7.68306e-05	0.000109392	1.11559e-17	3.82433e-17
3468.04	-0.01134	0.03894			3270	-0.03571	3274	7.71213e-05	0.000109806	6.57707e-18	8.82537e-18
3468.23	-0.00923	-0.01381			3270.05	-0.0119	3274.1	7.74134e-05	0.000110222	1.20729e-17	-1.61799e-17
3468.43	-0.0143	0.00704			3270.09	-0.00397	3274.2	7.7707e-05	0.00011064	5.06247e-18	6.17776e-17
3468.62	0.00764	0.01267			3270.14	0.02778	3274.29	7.80021e-05	0.00011106	7.41375e-18	2.7947e-17
3468.82	0.01883	0.02414			3270.19	0.05556	3274.39	7.82987e-05	0.000111482	5.15532e-18	1.61799e-17
3469.01	0.01524	0.02477			3270.24	-1.15491e-15	3274.49	7.85967e-05	0.000111907	5.92352e-18	5.88358e-18
3469.21	0.05237	0.02894			3270.29	-0.05952	3274.59	7.88963e-05	0.000112333	1.36791e-17	-1.4709e-18
3469.4	0.03022	-0.01881			3270.34	-0.05159	3274.68	7.91975e-05	0.000112762	1.29084e-17	4.41269e-18
3469.6	0.01672	-0.02424			3270.39	-0.03571	3274.78	7.95001e-05	0.000113193	9.74089e-18	-2.35343e-17
3469.79	0.0241	0.01371			3270.44	-0.04365	3274.88	7.98043e-05	0.000113626	1.15047e-18	2.94179e-18
3469.99	0.0011	0.03477			3270.48	-0.0119	3274.98	8.01101e-05	0.000114061	8.52144e-18	-8.82537e-18
3470.19	0.02874	0.01768			3270.53	0.02381	3275.08	8.04174e-05	0.000114499	1.25343e-18	-2.64761e-17
3470.38	0.00321	-0.000673812			3270.58	0	3275.17	8.07263e-05	0.000114939	1.88083e-18	0
3470.58	-0.04531	0.00266			3270.63	-0.01587	3275.27	8.10368e-05	0.000115381	5.46081e-18	4.70687e-17
3470.77	-0.03075	0.00412			3270.68	-0.01984	3275.37	8.13488e-05	0.000115825	6.29756e-18	-1.17672e-17
3470.97	0.00532	0.02768			3270.73	-0.05952	3275.47	8.16625e-05	0.000116272	5.32152e-18	2.7947e-17
3471.16	0.01207	-0.0086			3270.78	0.01984	3275.56	8.19778e-05	0.000116721	6.58515e-18	0
3471.36	0.01587	-0.01944			3270.83	-0.04762	3275.66	8.22947e-05	0.000117172	8.01079e-19	-7.35448e-18
3471.55	-0.03539	-0.00192			3270.88	-0.01984	3275.76	8.26133e-05	0.000117626	3.94179e-18	5.00104e-17
3471.75	-0.01514	-0.00714			3270.92	-0.02381	3275.86	8.29335e-05	0.000118081	3.13241e-18	-1.91216e-17
3471.95	-0.00206	0.00642			3270.97	-0.03968	3275.96	8.32553e-05	0.00011854	4.90846e-18	3.38306e-17
3472.14	-0.02548	0.03102			3271.02	-0.03968	3276.05	8.35788e-05	0.000119	2.55729e-18	5.29522e-17
3472.34	0.01629	0.01809			3271.07	0.02778	3276.15	8.3904e-05	0.000119463	3.89144e-18	-2.94179e-18
3472.53	0.02326	0.01663			3271.12	0.00397	3276.25	8.42309e-05	0.000119929	3.64671e-18	4.41269e-17
3472.73	-0.03602	0.04895			3271.17	-0.00794	3276.35	8.45595e-05	0.000120397	3.26952e-18	2.20634e-17
3472.92	0.00427	-0.00192			3271.22	0.0119	3276.44	8.48898e-05	0.000120867	8.49296e-18	5.5894e-17
3473.12	-0.00881	0.02456			3271.27	0.00794	3276.54	8.52218e-05	0.00012134	-4.13362e-18	3.23597e-17
3473.31	-0.01029	0.05542			3271.32	-0.01587	3276.64	8.55555e-05	0.000121815	1.20315e-18	8.82537e-18
3473.51	-0.000371858	0.02101			3271.36	-0.02778	3276.74	8.5891e-05	0.000122292	-1.14592e-18	4.70687e-17
3473.7	0.0125	0.01955			3271.41	-0.00397	3276.83	8.62283e-05	0.000122773	-4.01072e-18	1.4709e-17
3473.9	-0.02147	-0.00109			3271.46	-0.04365	3276.93	8.65673e-05	0.000123255	-5.76614e-18	-7.35448e-18
3474.1	-0.00438	0.03436			3271.51	-0.00397	3277.03	8.69081e-05	0.000123741	1.61339e-18	2.94179e-17
3474.29	-0.02885	0.05396			3271.56	-0.05952	3277.13	8.72507e-05	0.000124228	-1.66441e-18	4.41269e-18
3474.49	0.01397	0.03603			3271.61	-0.00794	3277.23	8.75951e-05	0.000124719	1.31581e-17	2.50052e-17
3474.68	0.00954	-0.00776			3271.66	0.01587	3277.32	8.79413e-05	0.000125212	3.06406e-18	4.55978e-17
3474.88	0.02494	0.00642			3271.71	-0.04762	3277.42	8.82893e-05	0.000125707	3.94935e-18	-1.91216e-17
3475.07	0.01018	0.01663			3271.75	-0.01587	3277.52	8.86392e-05	0.000126205	4.93669e-18	0
3475.27	-0.03012	0.000994325			3271.8	-0.01587	3277.62	8.89909e-05	0.000126706	-1.82023e-18	1.32381e-17
3475.46	-0.02991	0.01288			3271.85	0.01587	3277.71	8.93445e-05	0.000127209	6.75141e-18	3.97142e-17
3475.66	0.00659	0.05062			3271.9	-0.0119	3277.81	8.96999e-05	0.000127716	9.70791e-18	1.91216e-17
3475.86	0.08169	0.03081			3271.95	-0.0119	3277.91	9.00573e-05	0.000128224	9.42109e-18	3.97142e-17
3476.05	0.01883	0.01267			3272	-0.03175	3278.01	9.04165e-05	0.000128736	1.35911e-17	5.88358e-17
3476.25	0.03359	0.0525			3272.05	0	3278.1	9.07777e-05	0.00012925	1.09876e-17	3.23597e-17
3476.44	0.00448	0.0158			3272.1	-0.04762	3278.2	9.11407e-05	0.000129767	1.07228e-17	-1.91216e-17
3476.64	0.00954	0.0035			3272.15	-0.03571	3278.3	9.15058e-05	0.000130287	1.38558e-17	1.76507e-17
3476.83	0.04498	0.00245			3272.19	-0.03571	3278.4	9.18727e-05	0.000130809	4.14793e-18	1.61799e-17
3477.03	0.01334	0.0208			3272.24	-0.06746	3278.5	9.22417e-05	0.000131335	5.73649e-18	1.76507e-17
3477.22	0.03022	0.04353			3272.29	-0.00794	3278.59	9.26126e-05	0.000131863	6.70728e-18	2.86825e-17
3477.42	0.01545	0.0256			3272.34	0	3278.69	9.29855e-05	0.000132394	7.23681e-18	2.86825e-17
3477.61	0.04182	0.01788			3272.39	0.02778	3278.79	9.33604e-05	0.000132927	2.55936e-18	1.83862e-17
3477.81	-0.00944	0.03728			3272.44	-0.03968	3278.89	9.37373e-05	0.000133464	9.3549e-18	6.83966e-17
3478.01	0.02937	0.03936			3272.49	-0.00794	3278.98	9.41162e-05	0.000134004	6.17776e-18	4.63332e-17
3478.2	0.03212	0.00725			3272.54	-0.03175	3279.08	9.44972e-05	0.000134546	1.55327e-17	3.38306e-17
3478.4	0.06819	0.03936			3272.58	-0.01587	3279.18	9.48803e-05	0.000135091	1.16495e-17	3.67724e-17
3478.59	0.02916	0.03331			3272.63	-0.03571	3279.28	9.52654e-05	0.00013564	1.112e-17	2.72116e-17
3478.79	0.02051	0.08044			3272.68	-0.03571	3279.37	9.56526e-05	0.000136191	1.72977e-17	2.27989e-17
3478.98	0.05131	0.01934			3272.73	-0.03175	3279.47	9.6042e-05	0.000136745	1.92393e-17	1.83862e-17
3479.18	0.05574	0.0281			3272.78	-0.03968	3279.57	9.64334e-05	0.000137303	1.55327e-17	4.41269e-18
3479.37	0.08085	0.04395			3272.83	-0.0119	3279.67	9.6827e-05	0.000137863	1.92393e-17	3.01534e-17
3479.57	0.0549	0.05583			3272.88	-0.02381	3279.77	9.72227e-05	0.000138427	2.4711e-17	3.23597e-17
3479.77	0.06249	0.05917			3272.93	0.03175	3279.86	9.76205e-05	0.000138993	1.78273e-17	3.23597e-17
3479.96	0.0992	0.02059			3272.98	-0.00794	3279.96	9.80205e-05	0.000139563	1.46501e-17	3.30951e-17
3480.16	0.03802	0.04437			3273.02	0.01984	3280.06	9.84228e-05	0.000140135	1.1473e-17	4.11851e-17
3480.35	0.06144	0.0329			3273.07	0.00397	3280.16	9.88272e-05	0.000140711	2.01218e-17	3.75078e-17
3480.55	0.05659	0.07543			3273.12	-0.02778	3280.25	9.92338e-05	0.00014129	1.30616e-17	2.09603e-17
3480.74	0.06819	0.07815			3273.17	-0.00397	3280.35	9.96427e-05	0.000141872	1.12965e-17	6.28808e-17
3480.94	0.0376	0.03144			3273.22	-0.0119	3280.45	0.000100054	0.000142458	1.94158e-18	2.64761e-17
3481.13	0.03296	0.06438			3273.27	-0.00794	3280.55	0.000100467	0.000143046	1.27085e-17	2.20634e-17
3481.33	0.04119	0.0525			3273.32	-0.02778	3280.64	0.000100883	0.000143638	1.50031e-17	4.89073e-17
3481.52	0.02642	0.07523			3273.37	-0.02778	3280.74	0.000101301	0.000144233	4.7657e-18	2.7947e-17
3481.72	0.06228	0.08586			3273.42	-0.06746	3280.84	0.000101721	0.000144832	1.09435e-17	5.18491e-17
3481.92	0.06038	0.05938			3273.46	-0.02778	3280.94	0.000102144	0.000145433	6.08951e-18	5.81004e-17
3482.11	0.03866	0.12131			3273.51	-0.03571	3281.04	0.000102569	0.000146038	9.3549e-18	8.16347e-17
3482.31	0.08359	0.10108			3273.56	-0.03571	3281.13	0.000102996	0.000146647	4.85396e-18	5.25845e-17
3482.5	0.06439	0.10463			3273.61	-0.01587	3281.23	0.000103426	0.000147258	9.88442e-18	3.75078e-17
3482.7	0.02937	0.12214			3273.66	0.01587	3281.33	0.000103858	0.000147874	-1.67682e-18	3.0613e-17
3482.89	0.0914	0.11422			3273.71	-0.04762	3281.43	0.000104292	0.000148492	1.47384e-17	5.22168e-17
3483.09	0.11144	0.06418			3273.76	-0.03968	3281.52	0.000104729	0.000149114	9.70791e-19	2.18796e-17
3483.28	0.09414	0.11193			3273.81	-0.00794	3281.62	0.000105168	0.00014974	1.85333e-18	4.84993e-17
3483.48	0.06186	0.13194			3273.85	0.01587	3281.72	0.00010561	0.000150369	-2.33872e-18	3.9944e-17
3483.68	0.08401	0.13424			3273.9	-0.03571	3281.82	0.000106055	0.000151002	3.00063e-18	1.96732e-17
3483.87	0.11059	0.13069			3273.95	-0.02778	3281.91	0.000106501	0.000151638	-3.79491e-18	4.03577e-17
3484.07	0.11144	0.10025			3274	-0.06746	3282.01	0.000106951	0.000152277	-2.20634e-18	5.93874e-17
3484.26	0.07431	0.13966			3274.05	-0.09921	3282.11	0.000107402	0.000152921	-7.0603e-18	2.24312e-17
3484.46	0.07325	0.10087			3274.1	-0.04762	3282.21	0.000107857	0.000153568	-2.55936e-18	3.64047e-17
3484.65	0.11566	0.10442			3274.15	0.01587	3282.31	0.000108314	0.000154218	-2.9565e-18	8.64151e-18
3484.85	0.13612	0.08753			3274.2	0.00397	3282.4	0.000108773	0.000154872	-5.07459e-18	4.08173e-17
3485.04	0.14456	0.13424			3274.25	-0.00397	3282.5	0.000109235	0.00015553	-4.05967e-18	5.81004e-17
3485.24	0.1376	0.15488			3274.29	-0.02778	3282.6	0.0001097	0.000156192	-5.86887e-18	2.7947e-17
3485.43	0.11312	0.15217			3274.34	-0.02778	3282.7	0.000110168	0.000156858	-2.55936e-18	4.41269e-17
3485.63	0.09794	0.11902			3274.39	-0.0119	3282.79	0.000110638	0.000157527	-9.17839e-18	2.61084e-17
3485.83	0.12831	0.1407			3274.44	-0.01984	3282.89	0.00011111	0.0001582	-5.33935e-18	2.72116e-17
3486.02	0.09604	0.14633			3274.49	-0.01587	3282.99	0.000111586	0.000158877	2.55936e-18	2.27989e-17
3486.22	0.103	0.1603			3274.54	-0.0754	3283.09	0.000112064	0.000159558	-4.7657e-18	3.23597e-17
3486.41	0.13085	0.14445			3274.59	-0.0754	3283.19	0.000112545	0.000160242	3.97142e-18	1.69153e-17
3486.61	0.1473	0.13611			3274.64	-0.02381	3283.28	0.000113028	0.000160931	-7.0603e-19	5.5894e-17
3486.8	0.12473	0.153			3274.68	-0.0119	3283.38	0.000113515	0.000161623	3.70666e-18	1.69153e-17
3487	0.1454	0.1726			3274.73	-0.01984	3283.48	0.000114004	0.00016232	5.47173e-18	3.30951e-17
3487.19	0.10996	0.12298			3274.78	-0.0119	3283.58	0.000114496	0.00016302	1.10317e-17	-1.4709e-18
3487.39	0.13907	0.12027			3274.83	-0.06746	3283.67	0.000114991	0.000163725	2.91237e-18	2.72116e-17
3487.59	0.11819	0.14487			3274.88	-0.01984	3283.77	0.000115488	0.000164434	-2.4711e-18	4.41269e-18
3487.78	0.1203	0.15175			3274.93	-0.03968	3283.87	0.000115989	0.000165146	1.76507e-19	3.60369e-17
3487.98	0.1262	0.16823			3274.98	0.03175	3283.97	0.000116492	0.000165863	1.67682e-18	2.50052e-17
3488.17	0.16397	0.16155			3275.03	0.0119	3284.06	0.000116999	0.000166584	2.02984e-18	4.33914e-17
3488.37	0.12663	0.15405			3275.08	-0.0119	3284.16	0.000117508	0.000167309	1.20908e-17	6.61903e-18
3488.56	0.14941	0.16468			3275.12	-0.01984	3284.26	0.00011802	0.000168039	4.14793e-18	-1.17672e-17
3488.76	0.11966	0.12339			3275.17	-0.01984	3284.36	0.000118536	0.000168772	1.50031e-18	1.83862e-17
3488.95	0.14688	0.16447			3275.22	0.01984	3284.46	0.000119054	0.00016951	3.00063e-18	1.25026e-17
3489.15	0.1608	0.16405			3275.27	-0.03175	3284.55	0.000119575	0.000170252	2.4711e-18	2.7947e-17
3489.35	0.1646	0.17698			3275.32	-0.00397	3284.65	0.0001201	0.000170999	3.70666e-18	2.86825e-17
3489.54	0.17409	0.19408			3275.37	-0.03175	3284.75	0.000120627	0.00017175	2.11809e-18	3.67724e-18
3489.74	0.19392	0.17469			3275.42	-0.06746	3284.85	0.000121157	0.000172505	8.82537e-18	2.35343e-17
3489.93	0.21375	0.18136			3275.47	-0.01984	3284.94	0.000121691	0.000173265	6.17776e-18	8.82537e-18
3490.13	0.17937	0.17636			3275.52	-0.03175	3285.04	0.000122228	0.000174029	1.83568e-17	1.61799e-17
3490.32	0.16755	0.19346			3275.56	0.00397	3285.14	0.000122768	0.000174798	7.76633e-18	1.76507e-17
3490.52	0.16207	0.19033			3275.61	-0.01587	3285.24	0.000123311	0.000175571	7.94284e-18	2.20634e-17
3490.71	0.18991	0.20597			3275.66	-0.01587	3285.33	0.000123857	0.000176349	1.88863e-17	2.64761e-17
3490.91	0.11945	0.17073			3275.71	-0.02381	3285.43	0.000124407	0.000177131	1.99453e-17	0
3491.1	0.16249	0.22265			3275.76	-0.00397	3285.53	0.000124959	0.000177918	1.1826e-17	6.17776e-17
3491.3	0.16713	0.21973			3275.81	-1.15491e-15	3285.63	0.000125515	0.00017871	2.4005e-17	1.17672e-17
3491.5	0.17304	0.2166			3275.86	-0.01587	3285.73	0.000126075	0.000179506	2.15339e-17	2.50052e-17
3491.69	0.17831	0.22494			3275.91	0.0873	3285.82	0.000126637	0.000180307	1.30616e-17	2.94179e-18
3491.89	0.18485	0.22473			3275.95	0.05952	3285.92	0.000127203	0.000181113	2.18869e-17	2.50052e-17
3492.08	0.21354	0.24454			3276	-0.04762	3286.02	0.000127773	0.000181924	1.69447e-17	4.70687e-17
3492.28	0.19097	0.23683			3276.05	-0.03571	3286.12	0.000128346	0.00018274	2.68291e-17	4.85396e-17
3492.47	0.19582	0.25309			3276.1	-0.02381	3286.21	0.000128922	0.00018356	2.04749e-17	3.97142e-17
3492.67	0.20848	0.24308			3276.15	-0.03968	3286.31	0.000129502	0.000184385	2.68291e-17	2.94179e-18
3492.86	0.19688	0.26602			3276.2	0.02381	3286.41	0.000130085	0.000185216	3.07123e-17	5.5894e-17
3493.06	0.22704	0.2729			3276.25	-0.00397	3286.51	0.000130671	0.000186051	1.62387e-17	2.7947e-17
3493.26	0.25151	0.28625			3276.3	0.00397	3286.6	0.000131262	0.000186891	2.2593e-17	6.03067e-17
3493.45	0.22936	0.28541			3276.35	-0.00794	3286.7	0.000131855	0.000187737	1.87098e-17	5.14813e-17
3493.65	0.20742	0.26039			3276.39	-0.00794	3286.8	0.000132453	0.000188587	1.05904e-17	2.94179e-18
3493.84	0.20109	0.27082			3276.44	0.00397	3286.9	0.000133054	0.000189443	1.76507e-18	3.97142e-17
3494.04	0.24645	0.25184			3276.49	0.02778	3287	0.000133658	0.000190304	1.05904e-18	3.38306e-17
3494.23	0.24329	0.26456			3276.54	-0.01984	3287.09	0.000134266	0.00019117	2.11809e-18	2.94179e-17
3494.43	0.26227	0.31648			3276.59	0.01984	3287.19	0.000134878	0.000192041	-8.47236e-18	3.23597e-17
3494.62	0.26902	0.30939			3276.64	0.05556	3287.29	0.000135494	0.000192918	-7.0603e-18	2.64761e-17
3494.82	0.25194	0.34067			3276.69	-0.00794	3287.39	0.000136114	0.0001938	-1.33263e-17	-8.82537e-18
3495.01	0.2781	0.29855			3276.74	-0.00397	3287.48	0.000136737	0.000194687	-1.13847e-17	1.17672e-17
3495.21	0.28042	0.3267			3276.79	0.02381	3287.58	0.000137364	0.00019558	-2.2593e-17	3.23597e-17
3495.41	0.28295	0.35026			3276.83	-0.01984	3287.68	0.000137995	0.000196478	-1.69447e-17	-1.76507e-17
3495.6	0.26987	0.33608			3276.88	-0.01984	3287.78	0.000138629	0.000197382	-3.45955e-17	1.76507e-17
3495.8	0.25594	0.34129			3276.93	-0.02381	3287.87	0.000139268	0.000198291	-2.4005e-17	0
3495.99	0.26881	0.34171			3276.98	-0.02381	3287.97	0.000139911	0.000199206	-2.82412e-17	2.94179e-18
3496.19	0.33906	0.35964			3277.03	-0.00397	3288.07	0.000140557	0.000200126	-3.10653e-17	4.11851e-17
3496.38	0.30868	0.33858			3277.08	-0.02778	3288.17	0.000141208	0.000201053	-2.4005e-17	4.70687e-17
3496.58	0.31143	0.34401			3277.13	-0.02381	3288.27	0.000141862	0.000201985	-1.41206e-17	2.35343e-17
3496.77	0.32113	0.39593			3277.18	-0.02778	3288.36	0.000142521	0.000202922	-3.24774e-17	4.70687e-17
3496.97	0.32261	0.4222			3277.22	-0.02778	3288.46	0.000143183	0.000203866	-3.67136e-17	-2.94179e-17
3497.17	0.30214	0.4051			3277.27	-0.01587	3288.56	0.00014385	0.000204815	-3.95377e-17	-1.17672e-17
3497.36	0.3686	0.39467			3277.32	0.01587	3288.66	0.000144521	0.00020577	-4.801e-17	-2.35343e-17
3497.56	0.4072	0.42887			3277.37	-0.02778	3288.75	0.000145196	0.000206731	-2.11809e-17	-8.82537e-18
3497.75	0.38674	0.45994			3277.42	0.00794	3288.85	0.000145875	0.000207699	-1.55327e-17	2.05925e-17
3497.95	0.40636	0.45786			3277.47	-0.01587	3288.95	0.000146559	0.000208672	-1.27085e-17	4.70687e-17
3498.14	0.37957	0.47954			3277.52	-0.02381	3289.05	0.000147247	0.000209651	2.82412e-18	2.35343e-17
3498.34	0.37704	0.47391			3277.57	-0.02381	3289.15	0.000147939	0.000210637	-1.97688e-17	2.05925e-17
3498.53	0.42049	0.5323			3277.62	-1.15491e-15	3289.24	0.000148635	0.000211628	-1.55327e-17	8.82537e-18
3498.73	0.4321	0.51311			3277.66	0.0119	3289.34	0.000149336	0.000212626	4.23618e-18	7.0603e-17
3498.92	0.41817	0.46891			3277.71	-0.02381	3289.44	0.000150041	0.00021363	4.23618e-18	3.82433e-17
3499.12	0.43421	0.48684			3277.76	0.03571	3289.54	0.000150751	0.000214641	-4.23618e-18	4.11851e-17
3499.32	0.47513	0.53959			3277.81	0.00397	3289.63	0.000151465	0.000215657	-1.41206e-18	1.76507e-17
3499.51	0.46712	0.51416			3277.86	0.03175	3289.73	0.000152184	0.000216681	-7.0603e-19	1.76507e-17
3499.71	0.45087	0.56024			3277.91	-0.03571	3289.83	0.000152907	0.00021771	7.0603e-18	0
3499.9	0.44391	0.57463			3277.96	-0.00397	3289.93	0.000153635	0.000218747	4.94221e-18	2.05925e-17
3500.1	0.49581	0.54668			3278.01	0.00397	3290.02	0.000154367	0.00021979	0	-3.23597e-17
3500.29	0.50889	0.5911			3278.05	-0.00794	3290.12	0.000155104	0.000220839	-5.64824e-18	0
3500.49	0.48526	0.60382			3278.1	-0.05556	3290.22	0.000155846	0.000221895	1.76507e-19	-8.82537e-18
3500.68	0.50424	0.57546			3278.15	-0.06349	3290.32	0.000156593	0.000222958	5.29522e-19	4.41269e-17
3500.88	0.51479	0.57588			3278.2	-0.03175	3290.42	0.000157344	0.000224028	4.58919e-18	-2.35343e-17
3501.08	0.52281	0.6449			3278.25	-0.04365	3290.51	0.0001581	0.000225104	1.76507e-19	4.41269e-17
3501.27	0.50593	0.62717			3278.3	-0.04365	3290.61	0.000158861	0.000226188	-4.41269e-19	-2.94179e-17
3501.47	0.55129	0.62655			3278.35	-0.03571	3290.71	0.000159627	0.000227278	-3.66253e-18	2.05925e-17
3501.66	0.51226	0.62425			3278.4	-0.0119	3290.81	0.000160398	0.000228376	-5.51586e-18	6.47194e-17
3501.86	0.53083	0.67013			3278.45	-0.01984	3290.9	0.000161174	0.00022948	-3.97142e-19	1.4709e-17
3502.05	0.54665	0.65741			3278.49	-0.0119	3291	0.000161954	0.000230592	-4.98634e-18	5.88358e-18
3502.25	0.57091	0.66637			3278.54	0.00397	3291.1	0.00016274	0.000231711	-9.64172e-18	-8.82537e-18
3502.44	0.58926	0.70557			3278.59	0.03175	3291.2	0.000163531	0.000232837	-8.31791e-18	2.94179e-18
3502.64	0.60656	0.68556			3278.64	-0.02381	3291.29	0.000164327	0.00023397	-2.23392e-18	2.05925e-17
3502.83	0.64559	0.73477			3278.69	-0.02381	3291.39	0.000165128	0.000235111	-3.8611e-19	7.64866e-17
3503.03	0.62407	0.73789			3278.74	-0.04762	3291.49	0.000165935	0.000236259	1.94434e-18	2.35343e-17
3503.23	0.62006	0.75437			3278.79	-0.02381	3291.59	0.000166746	0.000237415	-3.85007e-18	2.94179e-17
3503.42	0.68504	0.76041			3278.84	0.01587	3291.69	0.000167563	0.000238578	-5.95299e-18	2.35343e-17
3503.62	0.6998	0.77334			3278.89	0.03571	3291.78	0.000168386	0.000239749	-3.72183e-18	2.35343e-17
3503.81	0.70318	0.75645			3278.93	-0.00397	3291.88	0.000169213	0.000240928	1.35001e-18	2.94179e-18
3504.01	0.72723	0.77147			3278.98	0.00794	3291.98	0.000170047	0.000242114	5.74063e-18	2.64761e-17
3504.2	0.73145	0.77772			3279.03	-0.01587	3292.08	0.000170885	0.000243308	6.07503e-18	0
3504.4	0.76879	0.84257			3279.08	0.0119	3292.17	0.000171729	0.00024451	1.48532e-18	4.41269e-17
3504.59	0.77786	0.86405			3279.13	0.03571	3292.27	0.000172579	0.00024572	1.86272e-18	4.11851e-17
3504.79	0.79663	0.85091			3279.18	0.07143	3292.37	0.000173434	0.000246937	-1.72375e-18	2.94179e-18
3504.99	0.76056	0.90596			3279.23	0.03571	3292.47	0.000174295	0.000248163	3.24919e-19	-2.94179e-18
3505.18	0.76794	0.91638			3279.28	0.05952	3292.56	0.000175162	0.000249397	-1.64728e-18	4.41269e-17
3505.38	0.8017	0.8653			3279.32	0.03175	3292.66	0.000176034	0.000250639	1.72027e-18	3.53015e-17
3505.57	0.84305	0.87781			3279.37	0.07143	3292.76	0.000176913	0.00025189	8.04545e-19	1.17672e-17
3505.77	0.87174	0.90888			3279.42	0.05159	3292.86	0.000177797	0.000253149	-2.23354e-18	-1.17672e-17
3505.96	0.87722	0.89929			3279.47	0.05159	3292.96	0.000178687	0.000254416	-7.5808e-18	2.64761e-17
3506.16	0.88081	0.90617			3279.52	0.04762	3293.05	0.000179583	0.000255691	-5.27006e-18	2.64761e-17
3506.35	0.90296	0.89366			3279.57	0.0119	3293.15	0.000180484	0.000256975	-1.24318e-18	-1.17672e-17
3506.55	0.9173	0.907			3279.62	0.00794	3293.25	0.000181392	0.000258268	-1.06123e-17	3.82433e-17
3506.74	0.89726	0.9437			3279.67	0.03175	3293.35	0.000182306	0.00025957	-5.12311e-19	-2.94179e-18
3506.94	0.91161	0.94662			3279.72	-0.00794	3293.44	0.000183227	0.00026088	-6.17559e-18	1.76507e-17
3507.14	0.89895	0.92577			3279.76	0.04762	3293.54	0.000184153	0.000262199	-2.31302e-18	-2.94179e-18
3507.33	0.96118	0.90158			3279.81	0.03571	3293.64	0.000185086	0.000263527	-1.85938e-17	4.11851e-17
3507.53	0.92532	0.94558			3279.86	0.01587	3293.74	0.000186025	0.000264864	-9.7127e-18	3.23597e-17
3507.72	0.95528	0.9535			3279.91	0.00397	3293.83	0.00018697	0.00026621	-1.21385e-17	3.82433e-17
3507.92	0.97848	1			3279.96	-0.05556	3293.93	0.000187922	0.000267565	-1.75971e-17	2.94179e-17
3508.11	0.94621	0.97998			3280.01	0.00397	3294.03	0.00018888	0.000268929	-2.47589e-17	2.94179e-17
3508.31	0.99916	0.96539			3280.06	0.02778	3294.13	0.000189845	0.000270303	-2.35172e-17	5.5894e-17
3508.5	1	0.94558			3280.11	0.0119	3294.23	0.000190816	0.000271686	-1.66799e-17	3.53015e-17
3508.7	0.99262	0.95413			3280.16	-0.01587	3294.32	0.000191794	0.000273078	-1.47003e-17	5.88358e-17
3508.9	0.99367	0.96247			3280.2	-0.01587	3294.42	0.000192779	0.00027448	-1.25209e-17	7.0603e-17
3509.09	0.97405	0.91555			3280.25	0.05159	3294.52	0.00019377	0.000275891	-2.10866e-17	5.00104e-17
3509.29	0.87364	0.90012			3280.3	0.03968	3294.62	0.000194768	0.000277313	-2.18466e-17	1.26497e-16
3509.48	0.8268	0.86551			3280.35	0.00794	3294.71	0.000195773	0.000278744	-1.78379e-17	7.94284e-17
3509.68	0.77554	0.83339			3280.4	0.01984	3294.81	0.000196785	0.000280184	-1.19826e-17	9.70791e-17
3509.87	0.6631	0.78147			3280.45	0.02381	3294.91	0.000197804	0.000281635	-1.04341e-17	9.41373e-17
3510.07	0.61964	0.75729			3280.5	0.01984	3295.01	0.00019883	0.000283096	-1.39932e-17	1.70624e-16
3510.26	0.48167	0.64677			3280.55	0.03571	3295.11	0.000199863	0.000284567	-7.62608e-18	1.94158e-16
3510.46	0.36775	0.55419			3280.59	-0.02778	3295.2	0.000200903	0.000286048	8.01615e-18	2.02984e-16
3510.65	0.2224	0.5325			3280.64	0.00397	3295.3	0.000201951	0.00028754	3.11362e-18	2.14751e-16
3510.85	0.14498	0.41261			3280.69	-0.02381	3295.4	0.000203006	0.000289041	2.22367e-18	2.64761e-16
3511.05	-0.00227	0.30126			3280.74	0.01587	3295.5	0.000204068	0.000290554	5.83992e-18	2.97121e-16
3511.24	-0.14256	0.21848			3280.79	0.00794	3295.59	0.000205137	0.000292076	7.44708e-18	3.942e-16
3511.44	-0.30479	0.12131			3280.84	-0.03175	3295.69	0.000206214	0.00029361	2.40158e-18	4.20676e-16
3511.63	-0.4052	-0.02486			3280.89	0.01587	3295.79	0.000207299	0.000295154	5.89034e-18	4.53036e-16
3511.83	-0.56279	-0.14413			3280.94	0.03968	3295.89	0.000208391	0.000296709	1.10099e-17	5.73649e-16
3512.02	-0.64612	-0.26445			3280.99	0.03571	3295.98	0.000209491	0.000298275	9.97756e-18	6.35427e-16
3512.22	-0.73515	-0.37434			3281.03	0.00397	3296.08	0.000210599	0.000299852	1.39067e-17	7.17797e-16
3512.41	-0.81742	-0.49194			3281.08	-0.00397	3296.18	0.000211714	0.00030144	1.40034e-17	8.2076e-16
3512.61	-0.8978	-0.60621			3281.13	0.03968	3296.28	0.000212837	0.00030304	7.83324e-18	9.56082e-16
3512.81	-0.96594	-0.6746			3281.18	-0.00397	3296.38	0.000213969	0.000304651	9.65196e-18	1.0767e-15
3513	-1.01087	-0.78803			3281.23	-1.15491e-15	3296.47	0.000215108	0.000306273	1.13864e-17	1.2179e-15
3513.2	-1.04462	-0.84246			3281.28	0.05159	3296.57	0.000216255	0.000307906	8.38697e-18	1.38558e-15
3513.39	-1.09779	-0.93796			3281.33	-0.00397	3296.67	0.000217411	0.000309552	1.0398e-17	1.58268e-15
3513.59	-1.08998	-1.04555			3281.38	-0.02778	3296.77	0.000218575	0.000311209	3.36773e-18	1.78567e-15
3513.78	-1.09103	-1.07391			3281.42	0.01587	3296.86	0.000219747	0.000312878	4.79118e-18	1.99453e-15
3513.98	-1.0672	-1.09101			3281.47	0.03175	3296.96	0.000220927	0.000314558	6.22709e-19	2.33578e-15
3514.17	-1.12247	-1.12833			3281.52	0.04762	3297.06	0.000222116	0.000316251	-4.59136e-18	2.63879e-15
3514.37	-1.0731	-1.13751			3281.57	0.04762	3297.16	0.000223314	0.000317956	-1.08108e-17	2.95062e-15
3514.57	-1.06741	-1.14543			3281.62	0.0754	3297.25	0.00022452	0.000319674	-1.86908e-17	3.32717e-15
3514.76	-1.09314	-1.20423			3281.67	0.04762	3297.35	0.000225735	0.000321403	-2.38896e-17	3.79197e-15
3514.96	-1.03703	-1.18589			3281.72	0.0119	3297.45	0.000226959	0.000323146	-2.29535e-17	4.33326e-15
3515.15	-1.0558	-1.19527			3281.77	0.01984	3297.55	0.000228191	0.0003249	-3.38826e-17	4.90985e-15
3515.35	-1.02754	-1.20986			3281.82	0.09127	3297.65	0.000229432	0.000326668	-2.9554e-17	5.60411e-15
3515.54	-0.99399	-1.21445			3281.86	0.03968	3297.74	0.000230683	0.000328448	-3.47263e-17	6.28955e-15
3515.74	-1.00517	-1.19297			3281.91	0.03968	3297.84	0.000231942	0.000330242	-3.88553e-17	7.14561e-15
3515.93	-0.94547	-1.16462			3281.96	0.03175	3297.94	0.000233211	0.000332048	-4.02024e-17	8.1164e-15
3516.13	-0.92838	-1.12375			3282.01	0.00397	3298.04	0.000234489	0.000333868	-3.06517e-17	9.1931e-15
3516.32	-0.93619	-1.10727			3282.06	-0.02778	3298.13	0.000235776	0.0003357	-3.75774e-17	1.04051e-14
3516.52	-0.87965	-1.07287			3282.11	0.06349	3298.23	0.000237073	0.000337547	-2.86624e-17	1.17642e-14
3516.72	-0.86995	-1.10185			3282.16	0.00794	3298.33	0.000238379	0.000339407	-2.84655e-17	1.33881e-14
3516.91	-0.88197	-1.04993			3282.21	0.05159	3298.43	0.000239695	0.00034128	-3.29262e-17	1.5109e-14
3517.11	-0.85434	-1.05306			3282.26	0.07937	3298.52	0.000241021	0.000343168	-3.17454e-17	1.70506e-14
3517.3	-0.81404	-1.00614			3282.3	0.01587	3298.62	0.000242356	0.000345069	-2.79402e-17	1.9354e-14
3517.5	-0.79147	-1.02074			3282.35	0.05159	3298.72	0.000243701	0.000346984	-2.39345e-17	2.1881e-14
3517.69	-0.7362	-0.95881			3282.4	0.01984	3298.82	0.000245057	0.000348914	-2.61267e-17	2.47228e-14
3517.89	-0.75244	-0.934			3282.45	0.03571	3298.92	0.000246422	0.000350858	-1.29284e-17	2.8e-14
3518.08	-0.73093	-0.89563			3282.5	0.03968	3299.01	0.000247797	0.000352816	-1.1595e-17	3.1586e-14
3518.28	-0.71932	-0.90188			3282.55	0.04365	3299.11	0.000249183	0.000354789	-7.71914e-18	3.56545e-14
3518.48	-0.72143	-0.89646			3282.6	0.05159	3299.21	0.000250579	0.000356777	-8.74195e-18	4.02702e-14
3518.67	-0.71953	-0.87749			3282.65	0.01587	3299.31	0.000251985	0.000358779	-8.20215e-18	4.54713e-14
3518.87	-0.67776	-0.83641			3282.69	0.05159	3299.4	0.000253402	0.000360797	-7.36726e-18	5.13843e-14
3519.06	-0.6187	-0.83453			3282.74	0.07143	3299.5	0.00025483	0.000362829	-7.83922e-18	5.80209e-14
3519.26	-0.64507	-0.81452			3282.79	0.02381	3299.6	0.000256268	0.000364877	5.13371e-18	6.53666e-14
3519.45	-0.5765	-0.78929			3282.84	0.06746	3299.7	0.000257717	0.00036694	-4.47689e-18	7.37507e-14
3519.65	-0.60625	-0.70922			3282.89	0.07143	3299.79	0.000259178	0.000369019	-2.46662e-19	8.31527e-14
3519.84	-0.5995	-0.74383			3282.94	0.06746	3299.89	0.000260649	0.000371114	5.1294e-18	9.37725e-14
3520.04	-0.58705	-0.73882			3282.99	-0.01984	3299.99	0.000262131	0.000373225	9.45091e-18	1.05657e-13
3520.23	-0.55182	-0.71881			3283.04	0.04365	3300.09	0.000263625	0.000375351	5.1232e-18	1.19122e-13
3520.43	-0.55266	-0.72777			3283.09	0.05952	3300.19	0.00026513	0.000377494	5.65513e-18	1.34199e-13
3520.63	-0.53136	-0.68941			3283.13	0.01587	3300.28	0.000266646	0.000379653	3.59565e-18	1.51146e-13
3520.82	-0.49001	-0.66001			3283.18	0.03968	3300.38	0.000268174	0.000381829	-1.62304e-18	1.70224e-13
3521.02	-0.47377	-0.6354			3283.23	0.04365	3300.48	0.000269714	0.000384021	5.70753e-18	1.91622e-13
3521.21	-0.48157	-0.5987			3283.28	0.05556	3300.58	0.000271265	0.00038623	4.25548e-18	2.15733e-13
3521.41	-0.48052	-0.59849			3283.33	0.06746	3300.67	0.000272828	0.000388456	4.47888e-18	2.42765e-13
3521.6	-0.4879	-0.57597			3283.38	0.03968	3300.77	0.000274404	0.000390699	7.92629e-18	2.73134e-13
3521.8	-0.47588	-0.61726			3283.43	0.01587	3300.87	0.000275991	0.000392959	7.76633e-18	3.07182e-13
3521.99	-0.42292	-0.562			3283.48	0.03571	3300.97	0.000277591	0.000395237	1.10317e-17	3.45443e-13
3522.19	-0.45837	-0.53448			3283.53	0.06349	3301.06	0.000279203	0.000397532	8.52752e-18	3.88328e-13
3522.39	-0.40373	-0.55262			3283.57	0.04365	3301.16	0.000280828	0.000399846	5.80268e-18	4.3645e-13
3522.58	-0.42039	-0.51279			3283.62	0.01587	3301.26	0.000282465	0.000402177	3.50809e-18	4.90467e-13
3522.78	-0.41955	-0.52072			3283.67	0.04365	3301.36	0.000284115	0.000404526	9.57553e-18	5.51009e-13
3522.97	-0.42145	-0.48548			3283.72	0.04762	3301.46	0.000285778	0.000406894	1.1826e-17	6.18826e-13
3523.17	-0.39255	-0.49528			3283.77	0.05556	3301.55	0.000287454	0.00040928	-3.39777e-18	6.94877e-13
3523.36	-0.40141	-0.50216			3283.82	-0.01984	3301.65	0.000289143	0.000411685	3.08888e-18	7.80113e-13
3523.56	-0.39444	-0.48277			3283.87	0.0119	3301.75	0.000290846	0.000414109	8.11934e-18	8.75592e-13
3523.75	-0.4147	-0.48485			3283.92	-0.01984	3301.85	0.000292561	0.000416551	2.2946e-18	9.82482e-13
3523.95	-0.35162	-0.49298			3283.96	0.03968	3301.94	0.00029429	0.000419014	3.35364e-18	1.10216e-12
3524.14	-0.38558	-0.47234			3284.01	0.01587	3302.04	0.000296033	0.000421495	0	1.23613e-12
3524.34	-0.35415	-0.46212			3284.06	0.07937	3302.14	0.00029779	0.000423996	8.82537e-19	1.38612e-12
3524.54	-0.33685	-0.44356			3284.11	0.04365	3302.24	0.00029956	0.000426517	-2.2946e-18	1.55381e-12
3524.73	-0.31175	-0.40478			3284.16	0.01587	3302.34	0.000301345	0.000429058	-1.94158e-18	1.74148e-12
3524.93	-0.36048	-0.3954			3284.21	0.06349	3302.43	0.000303144	0.000431619	-1.76507e-18	1.95133e-12
3525.12	-0.3474	-0.42167			3284.26	0.02778	3302.53	0.000304957	0.0004342	-4.94221e-18	2.18596e-12
3525.32	-0.32061	-0.39978			3284.31	0.11508	3302.63	0.000306784	0.000436802	9.17839e-18	2.44821e-12
3525.51	-0.27842	-0.39143			3284.36	0.09127	3302.73	0.000308627	0.000439425	8.47236e-18	2.74118e-12
3525.71	-0.30162	-0.3833			3284.4	0.07143	3302.82	0.000310483	0.000442069	-4.58919e-18	3.06859e-12
3525.9	-0.29783	-0.37934			3284.45	0.04365	3302.92	0.000312355	0.000444734	-8.82537e-18	3.43431e-12
3526.1	-0.29107	-0.37434			3284.5	0.06349	3303.02	0.000314242	0.000447421	4.58919e-18	3.84265e-12
3526.3	-0.29234	-0.37997			3284.55	0.02381	3303.12	0.000316144	0.000450129	-1.09435e-17	4.29853e-12
3526.49	-0.31259	-0.36454			3284.6	0.05159	3303.21	0.000318062	0.000452859	-1.41206e-18	4.80734e-12
3526.69	-0.24783	-0.36516			3284.65	0	3303.31	0.000319995	0.000455612	7.0603e-19	5.37511e-12
3526.88	-0.27272	-0.31324			3284.7	0.01587	3303.41	0.000321944	0.000458386	-8.47236e-18	6.0085e-12
3527.08	-0.24614	-0.2903			3284.75	0.03175	3303.51	0.000323908	0.000461184	-1.27085e-17	6.71496e-12
3527.27	-0.26365	-0.31074			3284.79	0.06746	3303.61	0.000325889	0.000464003	-2.11809e-18	7.50265e-12
3527.47	-0.24593	-0.30782			3284.84	0.05952	3303.7	0.000327886	0.000466846	-1.16495e-17	8.3808e-12
3527.66	-0.22969	-0.29614			3284.89	0.03571	3303.8	0.000329899	0.000469713	-7.76633e-18	9.35947e-12
3527.86	-0.2358	-0.32492			3284.94	0.02778	3303.9	0.000331928	0.000472602	2.11809e-18	1.045e-11
3528.05	-0.20817	-0.2976			3284.99	-0.02778	3304	0.000333974	0.000475516	-8.11934e-18	1.16648e-11
3528.25	-0.2185	-0.29677			3285.04	-0.02381	3304.09	0.000336037	0.000478453	-1.58857e-17	1.30177e-11
3528.45	-0.25268	-0.31282			3285.09	0.05159	3304.19	0.000338118	0.000481415	-1.76507e-18	1.45241e-11
3528.64	-0.2261	-0.31428			3285.14	-0.0119	3304.29	0.000340215	0.000484401	-1.80038e-17	1.62009e-11
3528.84	-0.22779	-0.3122			3285.19	0.00794	3304.39	0.000342329	0.000487412	-1.41206e-18	1.80671e-11
3529.03	-0.23011	-0.29593			3285.23	-0.03175	3304.48	0.000344462	0.000490448	-8.29585e-18	2.01434e-11
3529.23	-0.16893	-0.2901			3285.28	-0.03571	3304.58	0.000346612	0.000493509	-7.0603e-19	2.2453e-11
3529.42	-0.1742	-0.2534			3285.33	-0.00397	3304.68	0.000348779	0.000496595	-5.47173e-18	2.50216e-11
3529.62	-0.1799	-0.2682			3285.38	0.01984	3304.78	0.000350965	0.000499708	2.4711e-18	2.78772e-11
3529.81	-0.20057	-0.2559			3285.43	0.09127	3304.88	0.000353169	0.000502846	3.88316e-18	3.10515e-11
3530.01	-0.20289	-0.23984			3285.48	0.06349	3304.97	0.000355392	0.000506011	6.00125e-18	3.45789e-11
3530.21	-0.18306	-0.24172			3285.53	0.05952	3305.07	0.000357634	0.000509202	2.4711e-18	3.8498e-11
3530.4	-0.14804	-0.22817			3285.58	-0.06349	3305.17	0.000359894	0.00051242	1.02374e-17	4.2851e-11
3530.6	-0.13539	-0.20168			3285.63	0.00794	3305.27	0.000362173	0.000515665	5.913e-18	4.76849e-11
3530.79	-0.16682	-0.17645			3285.67	0.02778	3305.36	0.000364472	0.000518938	1.67682e-18	5.30514e-11
3530.99	-0.1569	-0.22254			3285.72	0.03968	3305.46	0.00036679	0.000522239	-3.08888e-18	5.9008e-11
3531.18	-0.16112	-0.20022			3285.77	0.03968	3305.56	0.000369127	0.000525567	1.03257e-17	6.56177e-11
3531.38	-0.15058	-0.20711			3285.82	0.05556	3305.66	0.000371485	0.000528924	9.79616e-18	7.29504e-11
3531.57	-0.15606	-0.16061			3285.87	0.02778	3305.75	0.000373863	0.000532309	1.1826e-17	8.10834e-11
3531.77	-0.16049	-0.15602			3285.92	-0.02778	3305.85	0.000376261	0.000535724	8.29585e-18	9.01015e-11
3531.96	-0.14277	-0.16269			3285.97	0.00794	3305.95	0.000378679	0.000539167	1.05904e-18	1.00099e-10
3532.16	-0.15458	-0.20606			3286.02	-0.05556	3306.05	0.000381119	0.00054264	5.64824e-18	1.11179e-10
3532.36	-0.13897	-0.18709			3286.06	-0.0119	3306.15	0.000383579	0.000546143	-1.58857e-18	1.23457e-10
3532.55	-0.14593	-0.19835			3286.11	0.01984	3306.24	0.000386061	0.000549677	6.79554e-18	1.37057e-10
3532.75	-0.13412	-0.17103			3286.16	0.03175	3306.34	0.000388564	0.00055324	-2.20634e-18	1.5212e-10
3532.94	-0.11745	-0.15769			3286.21	0.0873	3306.44	0.000391088	0.000556835	-1.94158e-18	1.68798e-10
3533.14	-0.12357	-0.15727			3286.26	0.03571	3306.54	0.000393635	0.000560461	2.38285e-18	1.87261e-10
3533.33	-0.10016	-0.15018			3286.31	0.06349	3306.63	0.000396203	0.000564118	2.82412e-18	2.07693e-10
3533.53	-0.15015	-0.15352			3286.36	0.04762	3306.73	0.000398794	0.000567807	-1.05904e-18	2.30299e-10
3533.72	-0.15901	-0.15936			3286.41	0.05952	3306.83	0.000401408	0.000571528	6.00125e-18	2.55306e-10
3533.92	-0.09446	-0.12829			3286.46	0.07143	3306.93	0.000404045	0.000575282	-6.00125e-18	2.82961e-10
3534.12	-0.10733	-0.11265			3286.5	0.01587	3307.02	0.000406704	0.000579069	-3.17713e-18	3.13536e-10
3534.31	-0.14003	-0.15352			3286.55	0.03175	3307.12	0.000409387	0.000582889	-3.00063e-18	3.47333e-10
3534.51	-0.11429	-0.14476			3286.6	0.04365	3307.22	0.000412094	0.000586743	-8.29585e-18	3.84682e-10
3534.7	-0.09952	-0.16102			3286.65	0	3307.32	0.000414824	0.00059063	1.76507e-18	4.25945e-10
3534.9	-0.0894	-0.13934			3286.7	0.03968	3307.42	0.000417579	0.000594552	-8.82537e-18	4.71522e-10
3535.09	-0.10438	-0.14101			3286.75	0.05159	3307.51	0.000420358	0.000598509	-1.51796e-17	5.21852e-10
3535.29	-0.15922	-0.14747			3286.8	0.05952	3307.61	0.000423162	0.000602501	-1.12965e-17	5.77417e-10
3535.48	-0.1126	-0.16081			3286.85	0.02778	3307.71	0.000425991	0.000606529	-1.65917e-17	6.38746e-10
3535.68	-0.10374	-0.15101			3286.89	0.02381	3307.81	0.000428845	0.000610592	-1.12965e-17	7.06421e-10
3535.87	-0.07885	-0.12599			3286.94	0.05159	3307.9	0.000431724	0.000614692	-1.2885e-17	7.8108e-10
3536.07	-0.09973	-0.14267			3286.99	0.04762	3308	0.00043463	0.000618829	-1.16495e-17	8.63425e-10
3536.27	-0.09573	-0.13121			3287.04	0.03175	3308.1	0.000437561	0.000623003	-1.00609e-17	9.54223e-10
3536.46	-0.09994	-0.1408			3287.09	-0.00794	3308.2	0.000440519	0.000627214	-1.05904e-17	1.05432e-09
3536.66	-0.08412	-0.12078			3287.14	0.02381	3308.3	0.000443503	0.000631463	-1.87098e-17	1.16464e-09
3536.85	-0.07864	-0.11869			3287.19	0	3308.39	0.000446515	0.000635751	-1.27085e-17	1.28619e-09
3537.05	-0.06387	-0.12495			3287.24	0.01587	3308.49	0.000449554	0.000640078	-1.30616e-17	1.4201e-09
3537.24	-0.07822	-0.09054			3287.29	0.03571	3308.59	0.00045262	0.000644444	7.0603e-19	1.56757e-09
3537.44	-0.11091	-0.06823			3287.33	0.05556	3308.69	0.000455715	0.000648849	-1.05904e-17	1.72995e-09
3537.63	-0.06324	-0.07783			3287.38	0.06746	3308.78	0.000458838	0.000653295	-1.05904e-18	1.90869e-09
3537.83	-0.08075	-0.08617			3287.43	0.05159	3308.88	0.000461989	0.000657782	-1.76507e-18	2.1054e-09
3538.03	-0.11661	-0.09263			3287.48	0.07143	3308.98	0.000465169	0.00066231	4.94221e-18	2.32182e-09
3538.22	-0.09657	-0.08471			3287.53	0.03968	3309.08	0.000468378	0.000666879	-3.17713e-18	2.55989e-09
3538.42	-0.08834	-0.06969			3287.58	0.11111	3309.17	0.000471617	0.00067149	1.05904e-18	2.8217e-09
3538.61	-0.05754	-0.07949			3287.63	0.07937	3309.27	0.000474886	0.000676144	9.17839e-18	3.10953e-09
3538.81	-0.074	-0.0674			3287.68	0.03571	3309.37	0.000478185	0.000680841	2.4005e-17	3.42592e-09
3539	-0.07294	-0.09096			3287.73	0.09127	3309.47	0.000481515	0.000685582	2.82412e-18	3.7736e-09
3539.2	-0.0759	-0.10347			3287.77	0.0873	3309.57	0.000484876	0.000690367	1.69447e-17	4.15557e-09
3539.39	-0.09762	-0.07011			3287.82	0.02381	3309.66	0.000488268	0.000695196	1.34146e-17	4.57512e-09
3539.59	-0.05585	-0.08116			3287.87	0.0873	3309.76	0.000491692	0.00070007	1.12965e-17	5.03582e-09
3539.78	-0.02695	-0.09326			3287.92	0.01984	3309.86	0.000495147	0.00070499	5.64824e-18	5.5416e-09
3539.98	-0.05986	-0.05531			3287.97	0.01984	3309.96	0.000498636	0.000709956	7.76633e-18	6.09673e-09
3540.18	-0.06261	-0.08429			3288.02	0.01587	3310.05	0.000502157	0.000714969	8.47236e-18	6.70586e-09
3540.37	-0.08265	-0.07908			3288.07	0.00794	3310.15	0.000505711	0.000720029	1.20025e-17	7.3741e-09
3540.57	-0.04995	-0.09951			3288.12	0.06746	3310.25	0.000509299	0.000725137	3.53015e-18	8.107e-09
3540.76	-0.08961	-0.09597			3288.16	0.04762	3310.35	0.000512921	0.000730293	1.48266e-17	8.91062e-09
3540.96	-0.08961	-0.06302			3288.21	0.02778	3310.44	0.000516578	0.000735498	2.82412e-18	9.79156e-09
3541.15	-0.04151	-0.08054			3288.26	0.03175	3310.54	0.000520269	0.000740753	1.41206e-17	1.0757e-08
3541.35	-0.03687	-0.05593			3288.31	-0.0119	3310.64	0.000523996	0.000746058	4.94221e-18	1.18149e-08
3541.54	-0.0818	-0.0332			3288.36	0.03571	3310.74	0.000527758	0.000751413	9.88442e-18	1.29737e-08
3541.74	-0.0586	-0.06281			3288.41	-0.01984	3310.84	0.000531556	0.00075682	2.11809e-18	1.42427e-08
3541.94	-0.04995	-0.06552			3288.46	-0.04365	3310.93	0.000535391	0.000762279	8.11934e-18	1.56322e-08
3542.13	-0.05881	-0.03821			3288.51	-0.01984	3311.03	0.000539263	0.000767791	1.76507e-18	1.71531e-08
3542.33	-0.05733	-0.04509			3288.56	-0.0119	3311.13	0.000543172	0.000773355	8.47236e-18	1.88176e-08
3542.52	-0.06514	-0.06823			3288.6	0.04365	3311.23	0.00054712	0.000778974	4.94221e-18	2.06386e-08
3542.72	-0.01936	-0.08074			3288.65	0.02381	3311.32	0.000551105	0.000784646	1.27085e-17	2.26304e-08
3542.91	-0.05332	-0.0405			3288.7	0.03175	3311.42	0.00055513	0.000790374	9.88442e-18	2.48085e-08
3543.11	-0.03602	-0.06782			3288.75	0.02381	3311.52	0.000559194	0.000796158	4.23618e-18	2.71898e-08
3543.3	-0.04088	-0.02486			3288.8	-0.03175	3311.62	0.000563298	0.000801999	-2.82412e-18	2.97926e-08
3543.5	-0.07062	-0.04968			3288.85	0.04762	3311.71	0.000567442	0.000807896	-5.64824e-18	3.26368e-08
3543.7	-0.05902	-0.04279			3288.9	0.05952	3311.81	0.000571627	0.000813852	0	3.57439e-08
3543.89	-0.01387	-0.0528			3288.95	-0.00794	3311.91	0.000575853	0.000819866	-1.41206e-17	3.91376e-08
3544.09	-0.02463	-0.03842			3289	0.04365	3312.01	0.000580121	0.000825939	-5.64824e-18	4.28432e-08
3544.28	-0.01767	-0.02695			3289.04	0.05159	3312.11	0.000584432	0.000832073	-2.82412e-18	4.68884e-08
3544.48	-0.0318	-0.04279			3289.09	0.02778	3312.2	0.000588786	0.000838267	1.12965e-17	5.13034e-08
3544.67	-0.0529	-0.03153			3289.14	0.03968	3312.3	0.000593183	0.000844523	2.82412e-18	5.61208e-08
3544.87	-0.00311	-0.03925			3289.19	0.06349	3312.4	0.000597624	0.000850841	1.12965e-17	6.13758e-08
3545.06	-0.0143	-0.05864			3289.24	-0.02778	3312.5	0.00060211	0.000857222	2.82412e-18	6.71068e-08
3545.26	-0.01598	-0.01736			3289.29	0.00397	3312.59	0.000606641	0.000863667	-2.82412e-18	7.33556e-08
3545.45	0.02115	-0.03591			3289.34	0.00794	3312.69	0.000611218	0.000870177	8.47236e-18	8.0167e-08
3545.65	-0.00311	-0.05301			3289.39	-0.00397	3312.79	0.000615841	0.000876753	2.82412e-18	8.759e-08
3545.85	-0.02822	-0.0063			3289.43	0.03571	3312.89	0.000620511	0.000883394	1.69447e-17	9.56775e-08
3546.04	-0.01345	-0.01923			3289.48	0.04365	3312.98	0.00062523	0.000890103	1.12965e-17	1.04487e-07
3546.24	-0.0567	0.000785808			3289.53	-0.01587	3313.08	0.000629996	0.00089688	-1.41206e-18	1.1408e-07
3546.43	-0.00122	-0.01569			3289.58	0.0754	3313.18	0.000634811	0.000903726	7.0603e-18	1.24524e-07
3546.63	-0.02801	-0.02424			3289.63	0.04762	3313.28	0.000639676	0.000910641	0	1.35892e-07
3546.82	-0.04636	-0.02549			3289.68	0.09921	3313.38	0.000644592	0.000917627	4.23618e-18	1.48263e-07
3547.02	-0.03033	-0.03591			3289.73	0.02381	3313.47	0.000649558	0.000924685	2.82412e-18	1.61721e-07
3547.21	-0.02294	-0.03028			3289.78	0.01587	3313.57	0.000654576	0.000931815	9.88442e-18	1.76358e-07
3547.41	-0.00417	-0.02403			3289.83	0.03571	3313.67	0.000659647	0.000939019	8.82537e-18	1.92274e-07
3547.61	-0.02147	-0.00693			3289.87	0.02381	3313.77	0.00066477	0.000946297	7.41331e-18	2.09577e-07
3547.8	-0.01746	-0.01944			3289.92	0.00794	3313.86	0.000669948	0.00095365	7.0603e-18	2.28382e-07
3548	5.00618e-05	0.01476			3289.97	0.08333	3313.96	0.00067518	0.000961079	1.55327e-17	2.48815e-07
3548.19	-0.00227	-0.0038			3290.02	0.00397	3314.06	0.000680468	0.000968586	1.51796e-17	2.71011e-07
3548.39	-0.0278	-0.000465295			3290.07	0.03571	3314.16	0.000685812	0.000976171	1.10317e-17	2.95117e-07
3548.58	-0.01155	-0.0013			3290.12	0.05159	3314.26	0.000691214	0.000983835	1.75625e-17	3.21291e-07
3548.78	0.01376	-0.02549			3290.17	-0.00794	3314.35	0.000696673	0.00099158	1.60622e-17	3.49702e-07
3548.97	0.02178	-0.04113			3290.22	0.00794	3314.45	0.000702191	0.000999406	1.63269e-17	3.80535e-07
3549.17	-0.02062	0.01476			3290.26	0.07143	3314.55	0.000707769	0.00101	2.1578e-17	4.13987e-07
3549.36	-0.03286	0.00788			3290.31	0.05159	3314.65	0.000713408	0.00102	1.02374e-17	4.50272e-07
3549.56	0.01292	0.0208			3290.36	0.04762	3314.74	0.000719108	0.00102	1.77611e-17	4.8962e-07
3549.76	-0.03982	-0.03425			3290.41	-0.00397	3314.84	0.000724871	0.00103	7.20371e-18	5.3228e-07
3549.95	-0.01936	-0.02862			3290.46	0.00794	3314.94	0.000730697	0.00104	6.1226e-18	5.78518e-07
3550.15	-0.04953	-0.01861			3290.51	0.02381	3315.04	0.000736588	0.00105	1.09269e-17	6.28623e-07
3550.34	-0.02316	0.00746			3290.56	0.01587	3315.13	0.000742544	0.00106	1.61201e-17	6.82904e-07
3550.54	-0.01113	-0.05239			3290.61	0.01587	3315.23	0.000748568	0.00107	7.41056e-18	7.41695e-07
3550.73	-0.01071	-0.02736			3290.66	0.03968	3315.33	0.000754659	0.00107	5.46897e-18	8.05354e-07
3550.93	-0.07484	0.0085			3290.7	0.05952	3315.43	0.000760819	0.00108	6.064e-18	8.74268e-07
3551.12	-0.02294	-0.00693			3290.75	0.00794	3315.53	0.000767049	0.00109	6.81484e-18	9.48852e-07
3551.32	-0.01535	-0.03007			3290.8	0.00397	3315.62	0.00077335	0.0011	3.90867e-18	1.02955e-06
3551.52	-0.0451	-0.05134			3290.85	0.06746	3315.72	0.000779724	0.00111	4.29375e-19	1.11685e-06
3551.71	-0.02991	0.00433			3290.9	0.02381	3315.82	0.000786172	0.00112	5.97436e-18	1.21126e-06
3551.91	-0.02569	-0.01756			3290.95	-0.0119	3315.92	0.000792694	0.00113	1.29063e-17	1.31333e-06
3552.1	-0.00333	-0.02299			3291	0.0119	3316.01	0.000799294	0.00114	-4.15529e-18	1.42367e-06
3552.3	-0.05944	-0.0674			3291.05	0.00794	3316.11	0.000805971	0.00115	2.69428e-18	1.54291e-06
3552.49	-0.03518	-0.04947			3291.1	0.00794	3316.21	0.000812728	0.00116	-2.08948e-18	1.67173e-06
3552.69	0.01123	-0.04154			3291.14	0.00397	3316.31	0.000819566	0.00117	-4.81406e-18	1.81088e-06
3552.88	-0.03202	-0.00213			3291.19	0.01587	3316.4	0.000826486	0.00117	-4.87174e-18	1.96113e-06
3553.08	-0.00944	-0.0063			3291.24	0.04365	3316.5	0.000833491	0.00118	1.44702e-18	2.12335e-06
3553.27	-0.01725	-0.03383			3291.29	0.0119	3316.6	0.000840581	0.00119	2.73457e-18	2.29844e-06
3553.47	0.0011	-0.01173			3291.34	0.02778	3316.7	0.000847759	0.0012	-2.16614e-18	2.48736e-06
3553.67	0.02663	-0.04029			3291.39	0.06349	3316.8	0.000855027	0.00121	-6.50149e-18	2.69117e-06
3553.86	0.00427	-0.02465			3291.44	0.05952	3316.89	0.000862385	0.00122	3.31997e-18	2.91099e-06
3554.06	-0.03982	-0.00651			3291.49	0.02778	3316.99	0.000869837	0.00124	5.6085e-18	3.148e-06
3554.25	-0.03307	-0.01444			3291.53	-0.00794	3317.09	0.000877385	0.00125	-5.53666e-18	3.4035e-06
3554.45	-0.00965	0.00996			3291.58	0.03968	3317.19	0.00088503	0.00126	-1.05979e-17	3.67885e-06
3554.64	0.02558	-0.01965			3291.63	0.03571	3317.28	0.000892774	0.00127	-6.01371e-18	3.97552e-06
3554.84	-0.0124	-0.02299			3291.68	0.05952	3317.38	0.000900621	0.00128	-7.78315e-18	4.29509e-06
3555.03	0.02304	-0.01923			3291.73	0.04762	3317.48	0.000908571	0.00129	-4.37741e-18	4.63923e-06
3555.23	-0.01155	-0.0355			3291.78	0.05159	3317.58	0.000916629	0.0013	-8.56849e-18	5.00975e-06
3555.43	-0.01197	-0.01756			3291.83	0.0754	3317.67	0.000924797	0.00131	-5.41542e-18	5.40857e-06
3555.62	0.0298	-0.03591			3291.88	0.05159	3317.77	0.000933076	0.00132	-5.06288e-18	5.83773e-06
3555.82	0.00575	-0.03133			3291.93	0.07143	3317.87	0.000941471	0.00133	-7.76839e-18	6.29944e-06
3556.01	-0.02463	-0.03383			3291.97	0.01984	3317.97	0.000949984	0.00135	7.87887e-19	6.79603e-06
3556.21	0.00891	-0.02841			3292.02	0.01984	3318.07	0.000958618	0.00136	-1.23815e-17	7.33001e-06
3556.4	-0.00354	-0.05364			3292.07	-0.00397	3318.16	0.000967376	0.00137	2.98702e-18	7.90405e-06
3556.6	0.00174	-0.0234			3292.12	0.03968	3318.26	0.000976263	0.00138	-4.98764e-18	8.521e-06
3556.79	-0.04088	-0.01631			3292.17	0.05952	3318.36	0.00098528	0.00139	9.80901e-18	9.1839e-06
3556.99	-0.0029	-0.05009			3292.22	-0.00794	3318.46	0.000994433	0.00141	2.59075e-18	9.896e-06
3557.18	-0.00375	-0.01881			3292.27	-0.02381	3318.55	0.001	0.00142	5.04046e-18	1.06608e-05
3557.38	0.00807	-0.01569			3292.32	0.11508	3318.65	0.00101	0.00143	-2.11749e-18	1.14819e-05
3557.58	0.00448	-0.03028			3292.37	0.03968	3318.75	0.00102	0.00144	4.25278e-18	1.23632e-05
3557.77	0.01165	-0.01423			3292.41	0.03175	3318.85	0.00103	0.00146	1.34482e-17	1.33091e-05
3557.97	-0.0143	-0.02236			3292.46	0.01587	3318.94	0.00104	0.00147	1.3621e-17	1.43238e-05
3558.16	-0.04974	-0.04133			3292.51	0.01984	3319.04	0.00105	0.00148	1.18452e-17	1.54122e-05
3558.36	-0.02252	-0.01902			3292.56	0.02381	3319.14	0.00106	0.0015	1.18146e-17	1.65794e-05
3558.55	-0.02864	-0.00234			3292.61	0.00397	3319.24	0.00107	0.00151	5.62226e-18	1.78306e-05
3558.75	-0.01451	0.000577291			3292.66	-0.00397	3319.34	0.00108	0.00152	1.35882e-17	1.91717e-05
3558.94	-0.00143	-0.00234			3292.71	-0.01984	3319.43	0.00109	0.00154	1.64767e-17	2.06087e-05
3559.14	-0.02189	0.00454			3292.76	-0.01587	3319.53	0.00111	0.00155	1.02341e-17	2.2148e-05
3559.34	-0.00396	-0.05781			3292.8	-0.0119	3319.63	0.00112	0.00157	1.51908e-17	2.37967e-05
3559.53	-0.02294	-0.03737			3292.85	-0.0119	3319.73	0.00113	0.00158	1.55843e-17	2.55619e-05
3559.73	-0.00522	-0.03174			3292.9	0.00794	3319.82	0.00114	0.00159	9.79165e-18	2.74514e-05
3559.92	-0.01282	-0.02674			3292.95	0.03175	3319.92	0.00115	0.00161	1.08057e-17	2.94735e-05
3560.12	-0.02041	-0.0063			3293	-1.15491e-15	3320.02	0.00116	0.00162	1.13977e-17	3.1637e-05
3560.31	-0.03075	-0.0161			3293.05	0.05556	3320.12	0.00118	0.00164	1.32973e-17	3.39511e-05
3560.51	-0.00818	-0.0234			3293.1	-0.01587	3320.21	0.00119	0.00165	1.31302e-17	3.64257e-05
3560.7	-0.01704	-0.01673			3293.15	-0.04762	3320.31	0.0012	0.00167	6.90051e-18	3.90713e-05
3560.9	-0.00965	-0.00943			3293.2	-0.05556	3320.41	0.00121	0.00169	5.10931e-19	4.18989e-05
3561.09	-0.02105	-0.03133			3293.24	0.0119	3320.51	0.00123	0.0017	1.40613e-17	4.49204e-05
3561.29	-0.00143	-0.03258			3293.29	0.07937	3320.61	0.00124	0.00172	8.7858e-18	4.81481e-05
3561.49	-0.00122	-0.0503			3293.34	0.09524	3320.7	0.00125	0.00173	-9.80617e-19	5.15954e-05
3561.68	-0.01092	-0.08137			3293.39	0.01587	3320.8	0.00127	0.00175	1.62817e-18	5.52762e-05
3561.88	-0.0221	-0.01256			3293.44	-0.00794	3320.9	0.00128	0.00177	-1.70908e-18	5.92052e-05
3562.07	-0.01936	0.000994325			3293.49	0.02381	3321	0.0013	0.00178	9.91355e-18	6.33983e-05
3562.27	-0.00375	-0.00234			3293.54	0.01587	3321.09	0.00131	0.0018	-9.82465e-19	6.78721e-05
3562.46	-0.01704	-0.01173			3293.59	0.05952	3321.19	0.00133	0.00182	2.9629e-18	7.2644e-05
3562.66	-0.04805	-0.02444			3293.63	0.08333	3321.29	0.00134	0.00184	-4.64776e-18	7.77326e-05
3562.85	-0.01704	-0.02444			3293.68	0.03175	3321.39	0.00136	0.00185	-1.46326e-17	8.31577e-05
3563.05	0.02853	-0.0159			3293.73	0.01984	3321.49	0.00138	0.00187	-8.46973e-18	8.89399e-05
3563.25	0.02157	-0.01173			3293.78	0.04762	3321.58	0.00139	0.00189	-1.31304e-17	9.51013e-05
3563.44	-0.000582818	-0.02653			3293.83	0.00397	3321.68	0.00141	0.00191	-5.81527e-18	0.000101665
3563.64	0.00427	-0.01173			3293.88	0.04365	3321.78	0.00143	0.00193	-1.13876e-17	0.000108656
3563.83	-0.03159	-0.03404			3293.93	0.01587	3321.88	0.00145	0.00195	-5.90771e-18	0.000116099
3564.03	-0.06071	-0.02319			3293.98	0.02381	3321.97	0.00147	0.00197	7.29691e-19	0.000124022
3564.22	-0.02948	0.0329			3294.03	0.05556	3322.07	0.00149	0.00199	1.35531e-18	0.000132454
3564.42	-0.01936	0.00892			3294.07	0.03968	3322.17	0.00151	0.00201	-4.44335e-18	0.000141424
3564.61	0.02051	-0.01986			3294.12	-0.00794	3322.27	0.00153	0.00203	8.00559e-19	0.000150967
3564.81	-0.02505	-0.01881			3294.17	0.03968	3322.36	0.00155	0.00205	1.32193e-17	0.000161114
3565	-0.01493	-0.00589			3294.22	0.06349	3322.46	0.00157	0.00207	8.74513e-19	0.000171901
3565.2	-0.00881	0.0133			3294.27	-0.02778	3322.56	0.00159	0.00209	7.39042e-18	0.000183366
3565.4	-0.00754	-0.00464			3294.32	0.04762	3322.66	0.00162	0.00211	1.36247e-17	0.000195549
3565.59	-0.00375	0.00808			3294.37	-1.15491e-15	3322.76	0.00164	0.00213	7.5304e-18	0.000208491
3565.79	-0.03729	0.00287			3294.42	-0.0119	3322.85	0.00167	0.00215	7.78155e-18	0.000222236
3565.98	-0.0394	0.03373			3294.47	0.04365	3322.95	0.00169	0.00217	2.43331e-18	0.00023683
3566.18	-0.0164	0.02873			3294.51	-2.30983e-15	3323.05	0.00172	0.0022	1.2051e-17	0.000252321
3566.37	-0.02231	0.011			3294.56	-0.01587	3323.15	0.00175	0.00222	5.12802e-21	0.00026876
3566.57	0.0087	0.00996			3294.61	0.00397	3323.24	0.00177	0.00224	8.36239e-18	0.000286201
3566.76	0.0452	0.000368774			3294.66	0.02778	3323.34	0.0018	0.00226	-5.39451e-18	0.0003047
3566.96	-0.00459	-0.000256777			3294.71	-0.0119	3323.44	0.00183	0.00229	6.37806e-18	0.000324316
3567.16	-0.01851	-0.02945			3294.76	0.0119	3323.54	0.00187	0.00231	3.83524e-18	0.000345112
3567.35	0.0298	-0.01861			3294.81	0.04762	3323.63	0.0019	0.00234	3.34192e-18	0.000367152
3567.55	0.03718	0.02143			3294.86	0.05556	3323.73	0.00193	0.00236	-9.1515e-18	0.000390505
3567.74	0.04119	0.01142			3294.9	0.03571	3323.83	0.00197	0.00238	-1.6491e-17	0.000415243
3567.94	0.00575	-0.01152			3294.95	0.06746	3323.93	0.002	0.00241	-1.47728e-17	0.000441441
3568.13	-0.00227	0.00683			3295	0.03571	3324.03	0.00204	0.00244	-1.32849e-17	0.000469178
3568.33	-0.00987	0.00245			3295.05	0.06746	3324.12	0.00208	0.00246	-6.11157e-18	0.000498537
3568.52	0.01756	-0.02528			3295.1	0.08333	3324.22	0.00212	0.00249	-1.84009e-17	0.000529605
3568.72	-0.01915	-0.01986			3295.15	0.07937	3324.32	0.00216	0.00251	-1.66248e-17	0.000562473
3568.91	0.00975	0.01622			3295.2	0.05159	3324.42	0.0022	0.00254	-1.05794e-17	0.000597235
3569.11	0.01988	0.02164			3295.25	-0.00794	3324.51	0.00225	0.00257	-1.78934e-17	0.000633992
3569.31	-0.01345	-0.0086			3295.3	0.05556	3324.61	0.0023	0.0026	-1.49369e-17	0.000672848
3569.5	-0.01451	-0.0257			3295.34	0.07143	3324.71	0.00235	0.00262	-1.20908e-17	0.000713912
3569.7	0.00786	0.00683			3295.39	0.10714	3324.81	0.0024	0.00265	-1.50031e-17	0.000757298
3569.89	0.02115	0.04541			3295.44	0.03968	3324.9	0.00245	0.00268	-4.85396e-19	0.000803126
3570.09	0.02262	0.0183			3295.49	0.00794	3325	0.0025	0.00271	-8.8695e-18	0.00085152
3570.28	0.00997	0.01997			3295.54	0.06746	3325.1	0.00256	0.00274	-9.79616e-18	0.000902611
3570.48	-0.000582818	-0.01631			3295.59	0.06746	3325.2	0.00262	0.00277	-5.55998e-18	0.000956534
3570.67	0.000471982	-0.02382			3295.64	0.00397	3325.3	0.00268	0.0028	-3.17713e-18	0.00101
3570.87	0.00237	0.02059			3295.69	-0.02778	3325.39	0.00274	0.00283	-1.12965e-17	0.00107
3571.07	0.01355	-0.00213			3295.74	0.0873	3325.49	0.00281	0.00287	-5.11872e-18	0.00114
3571.26	-0.00712	-0.00359			3295.78	0.04365	3325.59	0.00288	0.0029	3.88316e-18	0.0012
3571.46	0.01018	0.00475			3295.83	0.06349	3325.69	0.00295	0.00293	-7.0603e-18	0.00127
3571.65	-0.00987	-0.00776			3295.88	0.02381	3325.78	0.00303	0.00296	-9.17839e-18	0.00135
3571.85	-0.00396	0.01747			3295.93	0.05556	3325.88	0.00311	0.003	-1.12965e-17	0.00143
3572.04	0.01229	0.02372			3295.98	0.00397	3325.98	0.00319	0.00303	7.41331e-18	0.00151
3572.24	0.01229	0.03978			3296.03	0	3326.08	0.00327	0.00307	-7.76633e-18	0.00159
3572.43	0.03802	0.02018			3296.08	-0.05952	3326.17	0.00336	0.0031	1.41206e-18	0.00169
3572.63	0.01545	0.02164			3296.13	0.02778	3326.27	0.00346	0.00314	6.35427e-18	0.00178
3572.83	0.01418	-0.02319			3296.17	0.02381	3326.37	0.00355	0.00317	8.47236e-18	0.00188
3573.02	0.01566	0.00183			3296.22	0.02381	3326.47	0.00365	0.00321	-4.23618e-18	0.00199
3573.22	0.01376	0.00704			3296.27	-0.01587	3326.57	0.00376	0.00325	7.0603e-18	0.0021
3573.41	0.000261022	0.01288			3296.32	-0.0119	3326.66	0.00387	0.00329	3.53015e-18	0.00222
3573.61	0.01461	0.02873			3296.37	-0.03175	3326.76	0.00398	0.00333	9.88442e-18	0.00234
3573.8	-0.00143	0.00516			3296.42	-0.0119	3326.86	0.0041	0.00336	5.64824e-18	0.00247
3574	-0.00818	-0.00297			3296.47	-0.00397	3326.96	0.00422	0.0034	1.41206e-18	0.00261
3574.19	-0.03771	-0.00776			3296.52	0.00794	3327.05	0.00435	0.00344	7.0603e-18	0.00275
3574.39	-0.01851	-0.06052			3296.57	0.02381	3327.15	0.00449	0.00349	2.11809e-18	0.0029
3574.58	0.03697	-0.02757			3296.61	-0.02381	3327.25	0.00463	0.00353	-9.17839e-18	0.00306
3574.78	0.01925	-0.00422			3296.66	-0.00397	3327.35	0.00477	0.00357	-5.64824e-18	0.00322
3574.98	0.03043	-0.0161			3296.71	-0.02778	3327.45	0.00492	0.00361	-5.64824e-18	0.0034
3575.17	0.01777	0.02581			3296.76	-0.00794	3327.54	0.00508	0.00366	-5.64824e-18	0.00358
3575.37	0.01292	0.000368774			3296.81	0.02381	3327.64	0.00525	0.0037	-1.30616e-17	0.00377
3575.56	0.03212	0.00433			3296.86	0.00397	3327.74	0.00542	0.00375	-1.44736e-17	0.00397
3575.76	-0.02421	0.00642			3296.91	-0.00794	3327.84	0.0056	0.00379	-1.72977e-17	0.00418
3575.95	0.01165	0.02393			3296.96	0.01984	3327.93	0.00579	0.00384	-9.5314e-18	0.0044
3576.15	0.02621	0.00954			3297	-0.00397	3328.03	0.00598	0.00389	-1.30616e-17	0.00463
3576.34	-0.00248	0.01788			3297.05	0.0119	3328.13	0.00618	0.00394	-2.4711e-18	0.00487
3576.54	0.000261022	0.00913			3297.1	0.02381	3328.23	0.0064	0.00398	-5.29522e-18	0.00512
3576.74	0.03507	-0.00443			3297.15	-0.04365	3328.32	0.00662	0.00403	-7.41331e-18	0.00538
3576.93	0.03802	-0.02966			3297.2	0.0119	3328.42	0.00685	0.00409	-5.29522e-18	0.00566
3577.13	0.05047	0.0085			3297.25	-0.05159	3328.52	0.00708	0.00414	5.29522e-19	0.00595
3577.32	0.06418	0.01163			3297.3	-0.03571	3328.62	0.00733	0.00419	-5.29522e-19	0.00625
3577.52	0.01461	-0.00255			3297.35	0.00794	3328.72	0.00759	0.00424	1.23555e-18	0.00657
3577.71	-0.00712	0.01184			3297.4	-0.01587	3328.81	0.00786	0.0043	-7.41331e-18	0.0069
3577.91	0.00469	0.006			3297.44	-0.03571	3328.91	0.00814	0.00435	-5.29522e-18	0.00724
3578.1	0.01482	0.03185			3297.49	-0.03175	3329.01	0.00843	0.00441	-1.20025e-17	0.0076
3578.3	0.00701	0.00642			3297.54	-0.00794	3329.11	0.00874	0.00447	-1.23555e-18	0.00798
3578.49	0.03802	-0.00818			3297.59	0.00397	3329.2	0.00905	0.00452	-1.2532e-17	0.00837
3578.69	-0.000371858	0.01434			3297.64	-0.04365	3329.3	0.00938	0.00458	-7.0603e-19	0.00878
3578.89	0.04752	0.01392			3297.69	-0.06746	3329.4	0.00973	0.00464	-1.23555e-18	0.0092
3579.08	0.02958	-0.00359			3297.74	0.01587	3329.5	0.01008	0.0047	-2.11809e-18	0.00965
3579.28	0.02199	-0.0184			3297.79	-0.02778	3329.59	0.01045	0.00477	3.70666e-18	0.01011
3579.47	-0.00438	0.02226			3297.84	-0.05952	3329.69	0.01084	0.00483	-4.94221e-18	0.0106
3579.67	-0.01029	-0.00484			3297.88	-0.06746	3329.79	0.01124	0.00489	1.76507e-18	0.0111
3579.86	0.01819	-0.02048			3297.93	-0.0119	3329.89	0.01165	0.00496	2.4711e-18	0.01163
3580.06	0.01018	0.00788			3297.98	-0.00397	3329.99	0.01208	0.00503	0	0.01218
3580.25	0.02115	-0.00901			3298.03	-0.02381	3330.08	0.01253	0.0051	6.88379e-18	0.01275
3580.45	-0.00881	0.01309			3298.08	-0.04365	3330.18	0.013	0.00516	-5.29522e-19	0.01334
3580.65	-0.04193	-0.00818			3298.13	-0.01984	3330.28	0.01348	0.00523	5.47173e-18	0.01396
3580.84	-0.01092	0.00683			3298.18	0.01984	3330.38	0.01398	0.00531	1.2885e-17	0.0146
3581.04	0.01672	-0.00401			3298.23	0.01984	3330.47	0.0145	0.00538	2.11809e-18	0.01527
3581.23	-0.0029	-0.0038			3298.27	0.01587	3330.57	0.01504	0.00545	7.41331e-18	0.01596
3581.43	-0.00733	-0.00359			3298.32	0.05556	3330.67	0.0156	0.00553	6.17776e-18	0.01669
3581.62	-0.02379	-0.04238			3298.37	0.00794	3330.77	0.01618	0.00561	1.41206e-18	0.01744
3581.82	-0.01999	-0.01694			3298.42	-0.01984	3330.86	0.01679	0.00569	1.20025e-17	0.01822
3582.01	-0.01324	-0.02194			3298.47	-0.0119	3330.96	0.01741	0.00577	9.3549e-18	0.01903
3582.21	0.03275	0.00475			3298.52	-0.00397	3331.06	0.01806	0.00585	1.12965e-17	0.01987
3582.4	0.0068	0.05			3298.57	-0.02778	3331.16	0.01873	0.00593	9.17839e-18	0.02074
3582.6	-0.00881	0.02059			3298.62	0.06746	3331.26	0.01943	0.00602	1.23555e-17	0.02165
3582.8	-0.000582818	0.00371			3298.67	-0.01587	3331.35	0.02015	0.0061	5.64824e-18	0.02259
3582.99	-0.01915	0.000577291			3298.71	-0.03175	3331.45	0.0209	0.00619	1.62387e-17	0.02357
3583.19	-0.01282	-0.0013			3298.76	0.00794	3331.55	0.02167	0.00628	1.51796e-17	0.02458
3583.38	0.02157	0.00913			3298.81	-0.01587	3331.65	0.02247	0.00637	1.41206e-17	0.02563
3583.58	-0.01303	-4.82603e-05			3298.86	-0.0119	3331.74	0.0233	0.00646	9.5314e-18	0.02671
3583.77	0.01967	0.01768			3298.91	-1.15491e-15	3331.84	0.02416	0.00656	1.27085e-17	0.02784
3583.97	-0.01767	-0.00755			3298.96	-0.06746	3331.94	0.02505	0.00666	6.00125e-18	0.029
3584.16	-0.000582818	-0.01736			3299.01	-0.03175	3332.04	0.02596	0.00676	1.83568e-17	0.03021
3584.36	-0.01809	0.00871			3299.06	-0.01984	3332.13	0.02691	0.00686	2.18869e-17	0.03146
3584.56	0.03359	-4.82603e-05			3299.11	-0.05952	3332.23	0.02789	0.00696	1.48266e-17	0.03275
3584.75	0.01081	0.02706			3299.15	-0.02778	3332.33	0.02891	0.00706	1.48266e-17	0.03409
3584.95	0.00722	-0.00547			3299.2	-0.04762	3332.43	0.02995	0.00717	2.61231e-17	0.03548
3585.14	-0.00733	0.00621			3299.25	0.00397	3332.53	0.03103	0.00728	1.62387e-17	0.03691
3585.34	0.00975	-0.00547			3299.3	-0.05952	3332.62	0.03215	0.00739	1.41206e-17	0.03838
3585.53	0.04541	0.00266			3299.35	-0.06349	3332.72	0.0333	0.0075	2.61231e-17	0.03991
3585.73	0.000682941	0.00558			3299.4	-0.03571	3332.82	0.03449	0.00762	2.61231e-17	0.04149
3585.92	-0.00944	-0.000256777			3299.45	-0.05952	3332.92	0.03572	0.00774	2.3299e-17	0.04312
3586.12	0.04794	-0.00464			3299.5	-0.06349	3333.01	0.03698	0.00786	2.18869e-17	0.0448
3586.31	0.03655	0.01351			3299.54	-0.03968	3333.11	0.03829	0.00798	2.04749e-17	0.04654
3586.51	0.00933	0.03978			3299.59	-0.06349	3333.21	0.03964	0.00811	1.48266e-17	0.04833
3586.71	0.03064	0.02372			3299.64	-0.06746	3333.31	0.04102	0.00824	1.27085e-17	0.05017
3586.9	0.03338	0.00225			3299.69	0.00397	3333.4	0.04245	0.00837	1.12965e-17	0.05208
3587.1	0.01756	-0.03779			3299.74	-0.07937	3333.5	0.04393	0.0085	1.69447e-17	0.05404
3587.29	-0.02906	-0.00755			3299.79	-0.06349	3333.6	0.04544	0.00864	1.27085e-17	0.05606
3587.49	-0.05691	0.01371			3299.84	-0.02778	3333.7	0.047	0.00878	5.64824e-18	0.05814
3587.68	-0.03054	-0.0063			3299.89	-0.01587	3333.8	0.04861	0.00892	-4.23618e-18	0.06029
3587.88	0.00659	0.03227			3299.94	-0.04365	3333.89	0.05026	0.00907	5.64824e-18	0.0625
3588.07	0.00237	0.06292			3299.98	-0.0754	3333.99	0.05196	0.00922	-8.47236e-18	0.06477
3588.27	-0.00333	0.0281			3300.03	-0.05952	3334.09	0.05371	0.00937	-1.27085e-17	0.06711
3588.47	-0.00733	0.00391			3300.08	-0.01587	3334.19	0.05551	0.00953	-4.94221e-18	0.06951
3588.66	-0.03012	-0.01214			3300.13	0.00794	3334.28	0.05736	0.00968	-3.53015e-18	0.07199
3588.86	-0.01176	0.03811			3300.18	-0.00397	3334.38	0.05926	0.00985	-9.5314e-18	0.07453
3589.05	0.01819	-0.0086			3300.23	0.00794	3334.48	0.06121	0.01001	-2.11809e-18	0.07714
3589.25	-0.0143	0.0035			3300.28	-0.0119	3334.58	0.06321	0.01018	-1.35911e-17	0.07982
3589.44	0.00954	0.03623			3300.33	-0.02778	3334.68	0.06527	0.01036	-6.35427e-18	0.08258
3589.64	-0.00987	0.00621			3300.37	-0.04762	3334.77	0.06738	0.01053	-1.05904e-17	0.0854
3589.83	0.02853	0.04791			3300.42	-0.02381	3334.87	0.06955	0.01072	-1.83568e-17	0.08831
3590.03	-0.03919	-0.04008			3300.47	-0.0119	3334.97	0.07177	0.0109	-9.88442e-18	0.09128
3590.22	-0.04889	-0.02653			3300.52	-0.03571	3335.07	0.07405	0.01109	-9.88442e-18	0.09434
3590.42	-0.03961	0.0158			3300.57	-0.07143	3335.16	0.07638	0.01129	-3.10653e-17	0.09747
3590.62	-0.01767	0.02372			3300.62	-0.02381	3335.26	0.07878	0.01149	-1.12965e-17	0.10067
3590.81	-0.01851	0.03206			3300.67	-0.01984	3335.36	0.08123	0.01169	-3.10653e-17	0.10396
3591.01	0.0011	0.02998			3300.72	-0.01587	3335.46	0.08374	0.0119	-4.801e-17	0.10732
3591.2	0.00427	0.01434			3300.77	-0.03175	3335.55	0.08631	0.01211	-3.10653e-17	0.11077
3591.4	-0.00206	0.00767			3300.81	-0.05159	3335.65	0.08894	0.01233	2.82412e-18	0.1143
3591.59	0.01123	0.02164			3300.86	-0.0873	3335.75	0.09163	0.01256	-1.41206e-17	0.11791
3591.79	-0.00776	-0.01173			3300.91	-0.04365	3335.85	0.09438	0.01279	-8.47236e-18	0.1216
3591.98	0.00469	-0.00943			3300.96	-0.04365	3335.95	0.0972	0.01302	-5.64824e-18	0.12537
3592.18	0.0106	0.00475			3301.01	-0.00397	3336.04	0.10007	0.01326	-1.41206e-17	0.12922
3592.38	0.01798	-0.00422			3301.06	-0.01984	3336.14	0.10302	0.01351	2.82412e-18	0.13316
3592.57	0.01988	0.03665			3301.11	-0.03571	3336.24	0.10602	0.01376	-5.64824e-18	0.13719
3592.77	0.00343	0.05062			3301.16	0.00397	3336.34	0.10909	0.01402	-1.97688e-17	0.1413
3592.96	-0.00227	0.01079			3301.21	-0.05952	3336.43	0.11222	0.01429	-7.0603e-18	0.14549
3593.16	-0.01071	0.00329			3301.25	-0.00397	3336.53	0.11542	0.01456	-1.27085e-17	0.14977
3593.35	0.01967	0.04562			3301.3	-0.01984	3336.63	0.11868	0.01484	-2.82412e-18	0.15413
3593.55	0.01714	0.02497			3301.35	-0.05556	3336.73	0.122	0.01513	2.82412e-18	0.15858
3593.74	0.01165	-0.00922			3301.4	0.0119	3336.82	0.12539	0.01542	5.64824e-18	0.16311
3593.94	0.01313	0.02205			3301.45	-0.04762	3336.92	0.12885	0.01572	-1.62387e-17	0.16773
3594.13	0.03802	0.03311			3301.5	-0.01587	3337.02	0.13237	0.01603	6.35427e-18	0.17244
3594.33	0.03022	0.0133			3301.55	-0.02381	3337.12	0.13596	0.01635	4.23618e-18	0.17723
3594.53	-0.00438	-0.00797			3301.6	-0.03571	3337.22	0.13961	0.01667	-2.82412e-18	0.1821
3594.72	-0.03223	0.02185			3301.64	-0.09127	3337.31	0.14332	0.01701	-7.0603e-19	0.18706
3594.92	-0.03244	0.01768			3301.69	-0.06746	3337.41	0.1471	0.01735	0	0.1921
3595.11	-0.00522	0.02497			3301.74	0.01587	3337.51	0.15095	0.0177	2.64761e-18	0.19722
3595.31	-0.01261	0.02393			3301.79	-0.00794	3337.61	0.15486	0.01807	2.2946e-18	0.20242
3595.5	-0.01366	-0.00464			3301.84	-0.01587	3337.7	0.15883	0.01844	1.94158e-18	0.20771
3595.7	-0.00712	0.01225			3301.89	0.01587	3337.8	0.16287	0.01882	3.79491e-18	0.21308
3595.89	0.00912	0.00579			3301.94	-0.03968	3337.9	0.16697	0.01921	2.73587e-18	0.21853
3596.09	-0.01029	-0.0038			3301.99	-0.04762	3338	0.17114	0.01962	-8.25172e-18	0.22405
3596.29	-0.02252	0.03957			3302.04	-0.03175	3338.09	0.17536	0.02003	2.9565e-18	0.22966
3596.48	-0.00902	0.03457			3302.08	-0.01984	3338.19	0.17965	0.02046	6.83966e-19	0.23533
3596.68	-0.00206	-0.01652			3302.13	-0.00794	3338.29	0.184	0.0209	1.09214e-17	0.24109
3596.87	0.02241	0.02581			3302.18	-0.02778	3338.39	0.18841	0.02135	4.69951e-18	0.24692
3597.07	0.00743	0.00996			3302.23	-0.04365	3338.49	0.19288	0.02181	6.83966e-19	0.25281
3597.26	0.01904	0.02706			3302.28	-0.09921	3338.58	0.19741	0.02229	-2.93444e-18	0.25878
3597.46	0.01904	-0.00297			3302.33	-0.01984	3338.68	0.20199	0.02278	3.93556e-18	0.26482
3597.65	0.01018	0.00475			3302.38	-0.07937	3338.78	0.20663	0.02328	-5.20973e-18	0.27092
3597.85	0.00511	0.00829			3302.43	-0.03968	3338.88	0.21133	0.0238	-9.2432e-18	0.27709
3598.04	-0.02737	0.01351			3302.47	-0.05952	3338.97	0.21608	0.02434	-2.61727e-18	0.28332
3598.24	-0.00417	-0.0503			3302.52	-0.03571	3339.07	0.22088	0.02489	-1.62787e-18	0.2896
3598.44	0.00638	-0.0161			3302.57	-0.02778	3339.17	0.22574	0.02546	3.38536e-19	0.29595
3598.63	-0.01619	0.02018			3302.62	-0.01984	3339.27	0.23064	0.02604	-1.12684e-17	0.30235
3598.83	0.04309	0.02685			3302.67	-0.09921	3339.36	0.23559	0.02665	-3.52325e-19	0.3088
3599.02	0.0184	0.02998			3302.72	-0.04365	3339.46	0.2406	0.02727	-2.12921e-18	0.3153
3599.22	0.03444	0.01851			3302.77	-0.03968	3339.56	0.24564	0.02791	-1.35987e-17	0.32184
3599.41	0.02136	0.01851			3302.82	-0.03571	3339.66	0.25073	0.02857	-1.19485e-17	0.32843
3599.61	0.0144	-0.00589			3302.87	-0.04762	3339.76	0.25587	0.02925	-4.58794e-18	0.33506
3599.8	-0.02759	-0.000465295			3302.91	-0.05159	3339.85	0.26104	0.02995	-8.76788e-18	0.34172
3600	-0.01134	0.00558			3302.96	-0.03175	3339.95	0.26626	0.03068	-1.48713e-17	0.34842
					3303.01	0.0119	3340.05	0.27151	0.03142	-1.13761e-17	0.35515
					3303.06	-0.04365	3340.15	0.27679	0.0322	-1.35561e-17	0.3619
					3303.11	-0.02381	3340.24	0.28211	0.03299	-8.47928e-18	0.36868
					3303.16	-0.04365	3340.34	0.28746	0.03382	-2.14041e-17	0.37547
					3303.21	-0.03571	3340.44	0.29284	0.03467	-8.08239e-18	0.38228
					3303.26	-0.06746	3340.54	0.29825	0.03555	-7.31138e-18	0.3891
					3303.31	-0.07143	3340.64	0.30368	0.03646	-8.33711e-18	0.39592
					3303.35	-0.08333	3340.73	0.30913	0.03739	-9.40167e-18	0.40275
					3303.4	-0.05952	3340.83	0.3146	0.03836	6.57973e-18	0.40957
					3303.45	-0.01984	3340.93	0.32009	0.03937	4.1705e-18	0.41638
					3303.5	0.0119	3341.03	0.3256	0.04041	-5.67363e-18	0.42318
					3303.55	-0.03968	3341.12	0.33112	0.04148	-8.23286e-18	0.42997
					3303.6	-0.05556	3341.22	0.33665	0.0426	3.19676e-18	0.43673
					3303.65	-0.08333	3341.32	0.34219	0.04375	4.27066e-19	0.44346
					3303.7	-0.05556	3341.42	0.34773	0.04494	7.98133e-18	0.45017
					3303.74	-0.05556	3341.51	0.35328	0.04618	8.14964e-18	0.45683
					3303.79	-0.07143	3341.61	0.35883	0.04746	-8.88587e-18	0.46346
					3303.84	-0.01587	3341.71	0.36438	0.04878	2.38902e-18	0.47003
					3303.89	-0.00794	3341.81	0.36993	0.05016	2.30299e-18	0.47655
					3303.94	-0.00794	3341.91	0.37547	0.05158	-4.63013e-18	0.48301
					3303.99	-0.05952	3342	0.381	0.05306	1.67095e-17	0.48941
					3304.04	-0.05952	3342.1	0.38652	0.0546	3.12493e-18	0.49574
					3304.09	-0.0873	3342.2	0.39203	0.05619	-6.78169e-18	0.50199
					3304.14	-0.05952	3342.3	0.39753	0.05785	2.59073e-17	0.50815
					3304.18	-0.0754	3342.39	0.40301	0.05957	8.80838e-18	0.51423
					3304.23	-0.07143	3342.49	0.40846	0.06135	1.67607e-17	0.52022
					3304.28	-0.02381	3342.59	0.4139	0.06321	4.95183e-18	0.52611
					3304.33	-0.02778	3342.69	0.41932	0.06514	8.76925e-18	0.53189
					3304.38	-0.01587	3342.78	0.42471	0.06715	-1.0947e-17	0.53756
					3304.43	-0.03175	3342.88	0.43007	0.06923	3.97276e-18	0.54311
					3304.48	-0.01984	3342.98	0.43541	0.0714	3.35946e-18	0.54854
					3304.53	-0.02778	3343.08	0.44072	0.07366	5.70214e-19	0.55383
					3304.58	-0.05952	3343.18	0.44599	0.07602	1.68365e-17	0.55899
					3304.62	-1.15491e-15	3343.27	0.45124	0.07847	6.39583e-17	0.56401
					3304.67	-0.02381	3343.37	0.45646	0.08102	1.38785e-16	0.56888
					3304.72	-0.09921	3343.47	0.46164	0.08369	3.80398e-16	0.5736
					3304.77	-0.05952	3343.57	0.46679	0.08646	9.81872e-16	0.57816
					3304.82	-0.05556	3343.66	0.4719	0.08936	2.46014e-15	0.58255
					3304.87	-0.03175	3343.76	0.47699	0.09238	6.04537e-15	0.58676
					3304.92	-0.04762	3343.86	0.48204	0.09553	1.46882e-14	0.5908
					3304.97	-0.0119	3343.96	0.48706	0.09882	3.5306e-14	0.59466
					3305.01	0.00397	3344.05	0.49205	0.10226	8.37515e-14	0.59832
					3305.06	-0.02778	3344.15	0.49701	0.10585	1.96023e-13	0.60179
					3305.11	-0.02381	3344.25	0.50194	0.10961	4.52768e-13	0.60506
					3305.16	-0.02778	3344.35	0.50684	0.11353	1.0321e-12	0.60812
					3305.21	0	3344.45	0.51173	0.11764	2.3219e-12	0.61096
					3305.26	-0.03968	3344.54	0.51659	0.12194	5.15491e-12	0.61359
					3305.31	-0.02381	3344.64	0.52144	0.12643	1.12942e-11	0.61599
					3305.36	0.03175	3344.74	0.52627	0.13114	2.44205e-11	0.61817
					3305.41	0.00397	3344.84	0.5311	0.13608	5.2109e-11	0.62011
					3305.45	-0.00794	3344.93	0.53593	0.14125	1.09732e-10	0.62181
					3305.5	-0.03968	3345.03	0.54076	0.14666	2.28041e-10	0.62327
					3305.55	-0.01984	3345.13	0.54559	0.15234	4.67685e-10	0.62448
					3305.6	-0.0119	3345.23	0.55045	0.1583	9.46576e-10	0.62543
					3305.65	0.00794	3345.32	0.55533	0.16455	1.89069e-09	0.62613
					3305.7	-0.04365	3345.42	0.56025	0.17111	3.72688e-09	0.62657
					3305.75	-0.05556	3345.52	0.5652	0.178	7.24992e-09	0.62674
					3305.8	-0.04762	3345.62	0.57021	0.18524	1.39182e-08	0.62664
					3305.84	-0.06349	3345.72	0.57529	0.19284	2.63692e-08	0.62626
					3305.89	0	3345.81	0.58044	0.20083	4.93028e-08	0.62561
					3305.94	-0.02381	3345.91	0.58568	0.20922	9.09725e-08	0.62467
					3305.99	-0.00397	3346.01	0.59102	0.21804	1.65658e-07	0.62345
					3306.04	-0.00794	3346.11	0.59648	0.22732	2.97699e-07	0.62195
					3306.09	-0.05952	3346.2	0.60207	0.23708	5.27968e-07	0.62015
					3306.14	-0.04762	3346.3	0.60782	0.24735	9.24062e-07	0.61806
					3306.19	-0.07143	3346.4	0.61373	0.25815	1.5961e-06	0.61568
					3306.24	0.00794	3346.5	0.61983	0.26951	2.72072e-06	0.613
					3306.28	-0.01984	3346.6	0.62613	0.28147	4.57692e-06	0.61002
					3306.33	-0.04762	3346.69	0.63266	0.29405	7.59851e-06	0.60674
					3306.38	-0.02381	3346.79	0.63944	0.30728	1.24495e-05	0.60315
					3306.43	-0.01984	3346.89	0.6465	0.3212	2.01298e-05	0.59927
					3306.48	-0.0119	3346.99	0.65384	0.33584	3.21215e-05	0.59508
					3306.53	-0.03571	3347.08	0.66151	0.35123	5.05848e-05	0.59058
					3306.58	-1.15491e-15	3347.18	0.66952	0.36741	7.86165e-05	0.58578
					3306.63	0.02778	3347.28	0.6779	0.38441	0.00012058	0.58067
					3306.68	-0.02778	3347.38	0.68667	0.40225	0.00018252	0.57526
					3306.72	0.00397	3347.47	0.69587	0.42097	0.000272656	0.56954
					3306.77	-0.06349	3347.57	0.70551	0.4406	0.000401968	0.56352
					3306.82	-0.05159	3347.67	0.71563	0.46114	0.000584846	0.55719
					3306.87	-0.03968	3347.77	0.72625	0.48263	0.00083978	0.55056
					3306.92	-0.00397	3347.87	0.73739	0.50507	0.00119	0.54364
					3306.97	-0.03175	3347.96	0.74907	0.52847	0.00166	0.53641
					3307.02	-0.03175	3348.06	0.76133	0.55281	0.0023	0.52888
					3307.07	0.00794	3348.16	0.77416	0.57807	0.00313	0.52106
					3307.11	-0.05952	3348.26	0.78759	0.60422	0.00421	0.51295
					3307.16	0.01587	3348.35	0.8016	0.6312	0.00558	0.50455
					3307.21	-0.01587	3348.45	0.81619	0.65893	0.00731	0.49586
					3307.26	-0.06349	3348.55	0.83132	0.68732	0.00945	0.48688
					3307.31	-0.01984	3348.65	0.84695	0.71622	0.01205	0.47763
					3307.36	-0.01984	3348.74	0.863	0.74548	0.01517	0.46811
					3307.41	-0.03571	3348.84	0.87935	0.77488	0.01884	0.45831
					3307.46	-0.05159	3348.94	0.89586	0.80419	0.0231	0.44824
					3307.51	-0.0119	3349.04	0.91232	0.8331	0.02796	0.43791
					3307.55	0.0119	3349.14	0.92849	0.86127	0.0334	0.42733
					3307.6	-0.0119	3349.23	0.94406	0.88829	0.03938	0.41649
					3307.65	-0.06349	3349.33	0.95866	0.91371	0.04583	0.4054
					3307.7	-0.09524	3349.43	0.97186	0.93702	0.05264	0.39408
					3307.75	-0.02778	3349.53	0.98316	0.95763	0.05969	0.38252
					3307.8	-0.05556	3349.62	0.99202	0.97492	0.0668	0.37073
					3307.85	-0.05952	3349.72	0.99784	0.98822	0.07381	0.35871
					3307.9	-0.05159	3349.82	1	0.99682	0.0805	0.34649
					3307.95	-0.02381	3349.92	0.99784	1	0.08668	0.33405
					3307.99	-0.02778	3350.01	0.99071	0.99702	0.09215	0.32141
					3308.04	-0.03968	3350.11	0.97798	0.98716	0.09673	0.30857
					3308.09	-0.03968	3350.21	0.95909	0.96975	0.10027	0.29555
					3308.14	-0.02381	3350.31	0.93354	0.94419	0.10264	0.28235
					3308.19	-0.00397	3350.41	0.90093	0.91	0.10378	0.26897
					3308.24	0.0119	3350.5	0.86099	0.86679	0.10366	0.25543
					3308.29	-0.04365	3350.6	0.81362	0.81438	0.10231	0.24174
					3308.34	-0.06349	3350.7	0.75886	0.75277	0.09981	0.2279
					3308.38	-0.01587	3350.8	0.69694	0.68214	0.09625	0.21392
					3308.43	-0.06746	3350.89	0.62829	0.60295	0.09181	0.1998
					3308.48	-0.07937	3350.99	0.5535	0.51585	0.08666	0.18557
					3308.53	-0.04365	3351.09	0.47335	0.42174	0.08099	0.17122
					3308.58	-0.02778	3351.19	0.38876	0.32174	0.07501	0.15677
					3308.63	-0.00397	3351.28	0.30078	0.21713	0.06889	0.14223
					3308.68	-0.01984	3351.38	0.21056	0.10937	0.06283	0.1276
					3308.73	-0.03968	3351.48	0.1193	-1.74945e-16	0.05698	0.11289
					3308.78	-0.03175	3351.58	0.02824	-0.10937	0.05146	0.09811
					3308.82	-0.02778	3351.68	-0.06143	-0.21713	0.04638	0.08328
					3308.87	-0.02381	3351.77	-0.14857	-0.32174	0.04181	0.0684
					3308.92	-0.0119	3351.87	-0.23212	-0.42174	0.03778	0.05348
					3308.97	0.04365	3351.97	-0.31115	-0.51585	0.03431	0.03853
					3309.02	-0.01984	3352.07	-0.38489	-0.60295	0.03139	0.02356
					3309.07	-0.03968	3352.16	-0.45271	-0.68214	0.02899	0.00858
					3309.12	-0.06349	3352.26	-0.51417	-0.75277	0.02708	-0.0064
					3309.17	-0.04762	3352.36	-0.569	-0.81438	0.02562	-0.02138
					3309.21	-0.05556	3352.46	-0.61706	-0.86679	0.02454	-0.03633
					3309.26	-0.0754	3352.55	-0.65841	-0.91	0.02381	-0.05125
					3309.31	-0.00794	3352.65	-0.69319	-0.94419	0.02336	-0.06614
					3309.36	0.03175	3352.75	-0.72171	-0.96975	0.02316	-0.08098
					3309.41	-0.03968	3352.85	-0.74432	-0.98716	0.02316	-0.09577
					3309.46	-0.05952	3352.95	-0.76146	-0.99702	0.02333	-0.11049
					3309.51	-0.0119	3353.04	-0.77363	-1	0.02363	-0.12513
					3309.56	-0.03175	3353.14	-0.78133	-0.99682	0.02405	-0.13969
					3309.61	-0.02381	3353.24	-0.78508	-0.98822	0.02457	-0.15416
					3309.65	-0.03175	3353.34	-0.78541	-0.97492	0.02517	-0.16852
					3309.7	0.01984	3353.43	-0.7828	-0.95763	0.02584	-0.18278
					3309.75	-0.01587	3353.53	-0.77774	-0.93702	0.02657	-0.19691
					3309.8	-0.01984	3353.63	-0.77065	-0.91371	0.02737	-0.21091
					3309.85	-0.04762	3353.73	-0.76194	-0.88829	0.02822	-0.22478
					3309.9	-0.06349	3353.83	-0.75195	-0.86127	0.02914	-0.23851
					3309.95	-0.0754	3353.92	-0.74102	-0.8331	0.03011	-0.25208
					3310	-0.04762	3354.02	-0.7294	-0.80419	0.03115	-0.26549
					3310.05	-0.03968	3354.12	-0.71734	-0.77488	0.03225	-0.27873
					3310.09	0.03175	3354.22	-0.70504	-0.74548	0.03343	-0.29179
					3310.14	-0.00397	3354.31	-0.69265	-0.71622	0.03469	-0.30467
					3310.19	-0.02381	3354.41	-0.68031	-0.68732	0.03604	-0.31736
					3310.24	-2.30983e-15	3354.51	-0.66813	-0.65893	0.03749	-0.32985
					3310.29	-0.02778	3354.61	-0.65618	-0.6312	0.03905	-0.34213
					3310.34	-0.01984	3354.7	-0.64453	-0.60422	0.04073	-0.3542
					3310.39	-0.04365	3354.8	-0.63321	-0.57807	0.04255	-0.36605
					3310.44	-0.07937	3354.9	-0.62224	-0.55281	0.04454	-0.37768
					3310.48	-0.09921	3355	-0.61163	-0.52847	0.0467	-0.38908
					3310.53	-1.15491e-15	3355.1	-0.60138	-0.50507	0.04906	-0.40024
					3310.58	0.03571	3355.19	-0.59146	-0.48263	0.05166	-0.41116
					3310.63	-0.00397	3355.29	-0.58185	-0.46114	0.05453	-0.42183
					3310.68	-0.04762	3355.39	-0.5725	-0.4406	0.05771	-0.43225
					3310.73	-0.00397	3355.49	-0.56338	-0.42097	0.06124	-0.44241
					3310.78	0.03571	3355.58	-0.55443	-0.40225	0.06517	-0.45231
					3310.83	-0.02381	3355.68	-0.54559	-0.38441	0.06954	-0.46195
					3310.88	-0.00397	3355.78	-0.53681	-0.36741	0.07441	-0.47131
					3310.92	0.04365	3355.88	-0.52803	-0.35123	0.07983	-0.4804
					3310.97	-0.01984	3355.97	-0.51919	-0.33584	0.08583	-0.48922
					3311.02	-0.00397	3356.07	-0.51025	-0.3212	0.09245	-0.49775
					3311.07	-0.0119	3356.17	-0.50119	-0.30728	0.09969	-0.506
					3311.12	-1.15491e-15	3356.27	-0.49198	-0.29405	0.10753	-0.51397
					3311.17	-2.30983e-15	3356.37	-0.48265	-0.28147	0.11591	-0.52164
					3311.22	-0.04762	3356.46	-0.47324	-0.26951	0.12473	-0.52903
					3311.27	-0.04762	3356.56	-0.46386	-0.25815	0.13383	-0.53612
					3311.32	0.0119	3356.66	-0.45463	-0.24735	0.14296	-0.54292
					3311.36	-0.04365	3356.76	-0.44577	-0.23708	0.15181	-0.54942
					3311.41	-0.00397	3356.85	-0.43751	-0.22732	0.16002	-0.55563
					3311.46	0.01984	3356.95	-0.43018	-0.21804	0.16709	-0.56154
					3311.51	-0.04365	3357.05	-0.42411	-0.20922	0.17252	-0.56715
					3311.56	-0.05159	3357.15	-0.41971	-0.20083	0.17569	-0.57246
					3311.61	-0.02778	3357.24	-0.41741	-0.19284	0.176	-0.57747
					3311.66	-0.04365	3357.34	-0.41761	-0.18524	0.17283	-0.58219
					3311.71	-0.06746	3357.44	-0.42072	-0.178	0.16559	-0.58661
					3311.75	-0.04762	3357.54	-0.42708	-0.17111	0.15376	-0.59073
					3311.8	-0.01587	3357.64	-0.43695	-0.16455	0.13697	-0.59455
					3311.85	-0.05556	3357.73	-0.45047	-0.1583	0.11499	-0.59808
					3311.9	-0.03175	3357.83	-0.46765	-0.15234	0.08781	-0.60131
					3311.95	-0.01587	3357.93	-0.48832	-0.14666	0.05564	-0.60425
					3312	-0.03571	3358.03	-0.51216	-0.14125	0.01893	-0.6069
					3312.05	-0.0119	3358.12	-0.53864	-0.13608	-0.02158	-0.60927
					3312.1	-0.01984	3358.22	-0.5671	-0.13114	-0.06496	-0.61134
					3312.15	-0.0119	3358.32	-0.59672	-0.12643	-0.11005	-0.61314
					3312.19	0.02381	3358.42	-0.62658	-0.12194	-0.15555	-0.61465
					3312.24	0.00397	3358.51	-0.6557	-0.11764	-0.20006	-0.61588
					3312.29	0.00794	3358.61	-0.68307	-0.11353	-0.24219	-0.61684
					3312.34	-0.00397	3358.71	-0.70776	-0.10961	-0.28058	-0.61753
					3312.39	-0.06746	3358.81	-0.7289	-0.10585	-0.31402	-0.61794
					3312.44	-0.04762	3358.91	-0.7458	-0.10226	-0.34151	-0.6181
					3312.49	0.00794	3359	-0.75791	-0.09882	-0.36231	-0.61799
					3312.54	0.04762	3359.1	-0.76492	-0.09553	-0.37595	-0.61762
					3312.58	-0.02381	3359.2	-0.76674	-0.09238	-0.3823	-0.61701
					3312.63	-0.01587	3359.3	-0.76346	-0.08936	-0.38153	-0.61614
					3312.68	-0.0119	3359.39	-0.75541	-0.08646	-0.37408	-0.61503
					3312.73	-0.05556	3359.49	-0.74308	-0.08369	-0.36064	-0.61367
					3312.78	-0.00397	3359.59	-0.72707	-0.08102	-0.3421	-0.61209
					3312.83	-0.0119	3359.69	-0.70811	-0.07847	-0.31948	-0.61027
					3312.88	-0.02381	3359.79	-0.68695	-0.07602	-0.29384	-0.60823
					3312.93	-0.02778	3359.88	-0.66434	-0.07366	-0.26627	-0.60596
					3312.98	-0.03571	3359.98	-0.64101	-0.0714	-0.23779	-0.60348
					3313.02	-0.02381	3360.08	-0.61761	-0.06923	-0.20933	-0.60079
					3313.07	-0.02381	3360.18	-0.59469	-0.06715	-0.18169	-0.5979
					3313.12	-0.01587	3360.27	-0.57272	-0.06514	-0.15551	-0.5948
					3313.17	0.00397	3360.37	-0.55203	-0.06321	-0.13127	-0.59151
					3313.22	-0.04762	3360.47	-0.53286	-0.06135	-0.1093	-0.58803
					3313.27	-0.01984	3360.57	-0.51532	-0.05957	-0.08978	-0.58437
					3313.32	-0.02778	3360.66	-0.49946	-0.05785	-0.07275	-0.58053
					3313.37	-0.0119	3360.76	-0.48523	-0.05619	-0.05817	-0.57652
					3313.42	-2.30983e-15	3360.86	-0.47255	-0.0546	-0.04589	-0.57234
					3313.46	-0.04365	3360.96	-0.46129	-0.05306	-0.03572	-0.568
					3313.51	0.03175	3361.06	-0.45127	-0.05158	-0.02744	-0.5635
					3313.56	-0.03175	3361.15	-0.44235	-0.05016	-0.0208	-0.55886
					3313.61	0.01984	3361.25	-0.43434	-0.04878	-0.01556	-0.55407
					3313.66	-0.03175	3361.35	-0.42709	-0.04746	-0.01149	-0.54915
					3313.71	0.03175	3361.45	-0.42045	-0.04618	-0.00837	-0.54409
					3313.76	0.00397	3361.54	-0.41429	-0.04494	-0.00602	-0.53891
					3313.81	0	3361.64	-0.4085	-0.04375	-0.00427	-0.5336
					3313.85	-0.03175	3361.74	-0.40298	-0.0426	-0.00299	-0.52819
					3313.9	-0.00794	3361.84	-0.39767	-0.04148	-0.00207	-0.52266
					3313.95	0.02778	3361.93	-0.3925	-0.04041	-0.00141	-0.51703
					3314	-0.05159	3362.03	-0.38742	-0.03937	-0.000950005	-0.5113
					3314.05	-0.05159	3362.13	-0.38241	-0.03836	-0.000631404	-0.50548
					3314.1	-0.04365	3362.23	-0.37742	-0.03739	-0.000414191	-0.49957
					3314.15	-2.30983e-15	3362.33	-0.37246	-0.03646	-0.000268168	-0.49359
					3314.2	-0.02381	3362.42	-0.36749	-0.03555	-0.000171366	-0.48752
					3314.25	-0.03175	3362.52	-0.36252	-0.03467	-0.000108083	-0.48139
					3314.29	-0.02381	3362.62	-0.35755	-0.03382	-6.72824e-05	-0.47519
					3314.34	0.01587	3362.72	-0.35255	-0.03299	-4.13389e-05	-0.46894
					3314.39	-0.0119	3362.81	-0.34755	-0.0322	-2.50686e-05	-0.46262
					3314.44	-0.03571	3362.91	-0.34253	-0.03142	-1.50041e-05	-0.45626
					3314.49	-0.00397	3363.01	-0.33751	-0.03068	-8.86345e-06	-0.44986
					3314.54	-0.00397	3363.11	-0.33247	-0.02995	-5.16778e-06	-0.44342
					3314.59	-0.02381	3363.2	-0.32743	-0.02925	-2.97382e-06	-0.43694
					3314.64	-0.05159	3363.3	-0.32238	-0.02857	-1.68901e-06	-0.43044
					3314.68	-0.05952	3363.4	-0.31733	-0.02791	-9.46794e-07	-0.42391
					3314.73	-0.08333	3363.5	-0.31228	-0.02727	-5.23822e-07	-0.41736
					3314.78	0.01587	3363.6	-0.30723	-0.02665	-2.86033e-07	-0.41079
					3314.83	-0.06349	3363.69	-0.30219	-0.02604	-1.54152e-07	-0.40421
					3314.88	-0.01587	3363.79	-0.29715	-0.02546	-8.19945e-08	-0.39763
					3314.93	0.00794	3363.89	-0.29213	-0.02489	-4.30447e-08	-0.39105
					3314.98	0.00794	3363.99	-0.28712	-0.02434	-2.23025e-08	-0.38446
					3315.03	0.06349	3364.08	-0.28212	-0.0238	-1.14047e-08	-0.37789
					3315.08	0.03571	3364.18	-0.27715	-0.02328	-5.75585e-09	-0.37132
					3315.12	-0.00794	3364.28	-0.27219	-0.02278	-2.86702e-09	-0.36477
					3315.17	-0.04762	3364.38	-0.26725	-0.02229	-1.40943e-09	-0.35823
					3315.22	-0.05556	3364.47	-0.26234	-0.02181	-6.83835e-10	-0.35172
					3315.27	-0.04762	3364.57	-0.25746	-0.02135	-3.27453e-10	-0.34523
					3315.32	-0.03968	3364.67	-0.2526	-0.0209	-1.54752e-10	-0.33876
					3315.37	0.06746	3364.77	-0.24778	-0.02046	-7.21796e-11	-0.33233
					3315.42	0.03175	3364.87	-0.24299	-0.02003	-3.32261e-11	-0.32594
					3315.47	-0.00397	3364.96	-0.23823	-0.01962	-1.5095e-11	-0.31958
					3315.52	-0.01587	3365.06	-0.23351	-0.01921	-6.76815e-12	-0.31326
					3315.56	-0.00397	3365.16	-0.22882	-0.01882	-2.99494e-12	-0.30698
					3315.61	0.00794	3365.26	-0.22418	-0.01844	-1.30798e-12	-0.30075
					3315.66	-0.02381	3365.35	-0.21958	-0.01807	-5.63744e-13	-0.29457
					3315.71	-0.01587	3365.45	-0.21502	-0.0177	-2.39779e-13	-0.28844
					3315.76	0.01587	3365.55	-0.2105	-0.01735	-1.00648e-13	-0.28236
					3315.81	-0.0119	3365.65	-0.20603	-0.01701	-4.16808e-14	-0.27634
					3315.86	-0.03175	3365.74	-0.20161	-0.01667	-1.7019e-14	-0.27037
					3315.91	-0.04365	3365.84	-0.19723	-0.01635	-6.90583e-15	-0.26447
					3315.95	-0.00397	3365.94	-0.1929	-0.01603	-2.71846e-15	-0.25862
					3316	0.00794	3366.04	-0.18863	-0.01572	-1.0631e-15	-0.25285
					3316.05	-0.03571	3366.14	-0.1844	-0.01542	-4.09039e-16	-0.24713
					3316.1	-0.0873	3366.23	-0.18023	-0.01513	-1.53506e-16	-0.24148
					3316.15	-0.07937	3366.33	-0.17611	-0.01484	-2.09305e-17	-0.2359
					3316.2	-0.02778	3366.43	-0.17204	-0.01456	-1.11318e-17	-0.23039
					3316.25	-0.06746	3366.53	-0.16803	-0.01429	1.205e-17	-0.22495
					3316.3	0.0119	3366.62	-0.16407	-0.01402	1.22174e-17	-0.21959
					3316.35	0.0119	3366.72	-0.16017	-0.01376	6.6841e-18	-0.21429
					3316.39	0.01984	3366.82	-0.15633	-0.01351	-2.94878e-18	-0.20907
					3316.44	0.05952	3366.92	-0.15254	-0.01326	1.02201e-17	-0.20393
					3316.49	0.02381	3367.02	-0.14882	-0.01302	1.23387e-17	-0.19886
					3316.54	0.00794	3367.11	-0.14514	-0.01279	-2.54888e-18	-0.19387
					3316.59	0.02381	3367.21	-0.14153	-0.01256	-1.55925e-17	-0.18896
					3316.64	-1.15491e-15	3367.31	-0.13798	-0.01233	-1.91957e-17	-0.18412
					3316.69	-0.02778	3367.41	-0.13448	-0.01211	9.79154e-19	-0.17937
					3316.74	-2.30983e-15	3367.5	-0.13105	-0.0119	-4.74063e-18	-0.17469
					3316.79	-0.01587	3367.6	-0.12767	-0.01169	-2.63717e-17	-0.17009
					3316.83	-0.03571	3367.7	-0.12436	-0.01149	-4.54389e-17	-0.16557
					3316.88	-0.06746	3367.8	-0.1211	-0.01129	-2.27778e-17	-0.16113
					3316.93	0.00794	3367.89	-0.1179	-0.01109	3.24205e-18	-0.15677
					3316.98	0.03968	3367.99	-0.11476	-0.0109	-1.10618e-17	-0.1525
					3317.03	0.04762	3368.09	-0.11168	-0.01072	-3.9991e-17	-0.1483
					3317.08	0.00794	3368.19	-0.10866	-0.01053	-2.01646e-17	-0.14418
					3317.13	0.02381	3368.29	-0.1057	-0.01036	-4.32601e-17	-0.14014
					3317.18	-0.02778	3368.38	-0.1028	-0.01018	-7.3214e-18	-0.13618
					3317.22	0	3368.48	-0.09995	-0.01001	-8.04924e-18	-0.1323
					3317.27	-0.03571	3368.58	-0.09716	-0.00985	-1.96729e-17	-0.1285
					3317.32	-0.0119	3368.68	-0.09444	-0.00968	-7.72396e-18	-0.12477
					3317.37	0.00794	3368.77	-0.09176	-0.00953	-1.26393e-17	-0.12113
					3317.42	0.03571	3368.87	-0.08915	-0.00937	-8.01574e-18	-0.11756
					3317.47	0.01587	3368.97	-0.08659	-0.00922	-2.05948e-18	-0.11407
					3317.52	0.01984	3369.07	-0.08409	-0.00907	-8.426e-18	-0.11066
					3317.57	0.03968	3369.16	-0.08164	-0.00892	-1.11761e-17	-0.10732
					3317.62	0.04762	3369.26	-0.07925	-0.00878	-5.11652e-19	-0.10406
					3317.66	0.06349	3369.36	-0.07691	-0.00864	-2.13254e-18	-0.10087
					3317.71	0.03175	3369.46	-0.07463	-0.0085	-1.93445e-17	-0.09776
					3317.76	0.07937	3369.56	-0.0724	-0.00837	1.06021e-17	-0.09472
					3317.81	0.01984	3369.65	-0.07022	-0.00824	-5.1082e-19	-0.09175
					3317.86	0.03175	3369.75	-0.0681	-0.00811	-1.04305e-17	-0.08885
					3317.91	0.03571	3369.85	-0.06602	-0.00798	6.18753e-18	-0.08602
					3317.96	0.03571	3369.95	-0.064	-0.00786	1.26884e-17	-0.08327
					3318.01	0.0119	3370.04	-0.06203	-0.00774	1.9544e-18	-0.08058
					3318.05	0.00794	3370.14	-0.06011	-0.00762	2.6011e-17	-0.07796
					3318.1	0.00794	3370.24	-0.05823	-0.0075	2.65415e-17	-0.07541
					3318.15	0.03968	3370.34	-0.05641	-0.00739	2.65599e-17	-0.07292
					3318.2	-0.03175	3370.43	-0.05463	-0.00728	1.72124e-17	-0.0705
					3318.25	0.04365	3370.53	-0.05289	-0.00717	1.09614e-17	-0.06814
					3318.3	0.04365	3370.63	-0.05121	-0.00706	-3.11163e-18	-0.06585
					3318.35	0.03968	3370.73	-0.04957	-0.00696	9.48383e-18	-0.06361
					3318.4	0.03571	3370.83	-0.04797	-0.00686	1.98226e-17	-0.06144
					3318.45	0.03968	3370.92	-0.04642	-0.00676	3.04558e-17	-0.05933
					3318.49	0.02381	3371.02	-0.0449	-0.00666	1.38034e-17	-0.05728
					3318.54	-0.01587	3371.12	-0.04343	-0.00656	1.18591e-19	-0.05528
					3318.59	-0.06349	3371.22	-0.04201	-0.00646	1.61946e-17	-0.05335
					3318.64	-0.01984	3371.31	-0.04062	-0.00637	2.79764e-17	-0.05146
					3318.69	-0.04365	3371.41	-0.03927	-0.00628	1.7739e-17	-0.04963
					3318.74	0.06746	3371.51	-0.03796	-0.00619	1.09214e-18	-0.04786
					3318.79	0.02778	3371.61	-0.03669	-0.0061	6.3984e-19	-0.04614
					3318.84	0.0119	3371.7	-0.03546	-0.00602	1.15392e-17	-0.04447
					3318.89	0.00794	3371.8	-0.03426	-0.00593	-3.66253e-18	-0.04285
					3318.93	-0.00397	3371.9	-0.0331	-0.00585	5.55998e-18	-0.04128
					3318.98	-0.01587	3372	-0.03197	-0.00577	-2.58583e-17	-0.03975
					3319.03	-0.00397	3372.1	-0.03088	-0.00569	-2.64761e-18	-0.03828
					3319.08	0.02381	3372.19	-0.02982	-0.00561	-4.32443e-18	-0.03685
					3319.13	-0.03175	3372.29	-0.02879	-0.00553	-3.79491e-18	-0.03546
					3319.18	-0.04762	3372.39	-0.0278	-0.00545	-4.7657e-18	-0.03412
					3319.23	0.01984	3372.49	-0.02683	-0.00538	-5.47173e-18	-0.03283
					3319.28	0.03175	3372.58	-0.0259	-0.00531	-2.2946e-18	-0.03157
					3319.32	0.03968	3372.68	-0.025	-0.00523	-1.80038e-17	-0.03035
					3319.37	0	3372.78	-0.02412	-0.00516	-3.17713e-18	-0.02918
					3319.42	-0.02381	3372.88	-0.02327	-0.0051	-6.35427e-18	-0.02804
					3319.47	-0.01587	3372.98	-0.02246	-0.00503	-6.70728e-18	-0.02695
					3319.52	-0.00794	3373.07	-0.02166	-0.00496	-9.5314e-18	-0.02588
					3319.57	0.02778	3373.17	-0.0209	-0.00489	7.76633e-18	-0.02486
					3319.62	0.03175	3373.27	-0.02016	-0.00483	-1.05904e-17	-0.02387
					3319.67	0.03968	3373.37	-0.01944	-0.00477	-7.76633e-18	-0.02291
					3319.72	-1.15491e-15	3373.46	-0.01875	-0.0047	0	-0.02199
					3319.76	0.00397	3373.56	-0.01808	-0.00464	4.94221e-18	-0.0211
					3319.81	0.03968	3373.66	-0.01743	-0.00458	-1.48266e-17	-0.02024
					3319.86	0.03968	3373.76	-0.01681	-0.00452	2.82412e-18	-0.01941
					3319.91	0.04762	3373.85	-0.01621	-0.00447	-2.18869e-17	-0.01861
					3319.96	0.04762	3373.95	-0.01562	-0.00441	-6.35427e-18	-0.01784
					3320.01	0.07143	3374.05	-0.01506	-0.00435	-5.64824e-18	-0.0171
					3320.06	0.01984	3374.15	-0.01452	-0.0043	-9.17839e-18	-0.01638
					3320.11	0.00397	3374.25	-0.014	-0.00424	-2.04749e-17	-0.01569
					3320.16	0.03175	3374.34	-0.0135	-0.00419	3.53015e-18	-0.01503
					3320.2	0.09127	3374.44	-0.01301	-0.00414	-2.82412e-18	-0.01439
					3320.25	0.07143	3374.54	-0.01254	-0.00409	-1.55327e-17	-0.01377
					3320.3	0.01587	3374.64	-0.01209	-0.00403	-4.94221e-18	-0.01318
					3320.35	-0.03175	3374.73	-0.01166	-0.00398	-3.53015e-18	-0.01261
					3320.4	0.00397	3374.83	-0.01124	-0.00394	-1.27085e-17	-0.01206
					3320.45	0.04762	3374.93	-0.01083	-0.00389	7.0603e-18	-0.01154
					3320.5	0.03175	3375.03	-0.01044	-0.00384	3.53015e-19	-0.01103
					3320.55	0.03175	3375.12	-0.01007	-0.00379	3.17713e-18	-0.01054
					3320.59	0.01587	3375.22	-0.00971	-0.00375	-7.76633e-18	-0.01008
					3320.64	0.04365	3375.32	-0.00936	-0.0037	2.82412e-18	-0.00963
					3320.69	-0.00397	3375.42	-0.00903	-0.00366	-1.80038e-17	-0.0092
					3320.74	0.02778	3375.52	-0.00871	-0.00361	-4.58919e-18	-0.00878
					3320.79	0.03175	3375.61	-0.0084	-0.00357	4.94221e-18	-0.00838
					3320.84	0.04762	3375.71	-0.0081	-0.00353	-1.76507e-19	-0.008
					3320.89	0.02778	3375.81	-0.00781	-0.00349	-3.17713e-18	-0.00764
					3320.94	-1.15491e-15	3375.91	-0.00754	-0.00344	-4.7657e-18	-0.00729
					3320.99	0.02381	3376	-0.00727	-0.0034	7.41331e-18	-0.00695
					3321.03	0.0754	3376.1	-0.00702	-0.00336	2.2593e-17	-0.00663
					3321.08	0.03968	3376.2	-0.00677	-0.00333	-5.29522e-19	-0.00632
					3321.13	0.02381	3376.3	-0.00654	-0.00329	1.90628e-17	-0.00603
					3321.18	-0.01587	3376.39	-0.00631	-0.00325	5.64824e-18	-0.00574
					3321.23	0.07143	3376.49	-0.0061	-0.00321	9.00188e-18	-0.00547
					3321.28	0.02381	3376.59	-0.00589	-0.00317	1.30616e-17	-0.00521
					3321.33	0.05159	3376.69	-0.00569	-0.00314	1.53561e-17	-0.00496
					3321.38	0.04762	3376.79	-0.0055	-0.0031	1.97688e-17	-0.00473
					3321.42	0.03571	3376.88	-0.00531	-0.00307	8.29585e-18	-0.0045
					3321.47	0.03571	3376.98	-0.00514	-0.00303	1.60622e-17	-0.00428
					3321.52	0.0119	3377.08	-0.00497	-0.003	2.11809e-17	-0.00407
					3321.57	-0.01984	3377.18	-0.0048	-0.00296	2.04749e-17	-0.00387
					3321.62	0.02778	3377.27	-0.00465	-0.00293	1.87098e-17	-0.00368
					3321.67	0.05952	3377.37	-0.0045	-0.0029	1.42971e-17	-0.0035
					3321.72	-0.0119	3377.47	-0.00435	-0.00287	2.20634e-17	-0.00333
					3321.77	0.02381	3377.57	-0.00421	-0.00283	1.69447e-17	-0.00316
					3321.82	0.05159	3377.66	-0.00408	-0.0028	1.48266e-17	-0.00301
					3321.86	-0.02778	3377.76	-0.00395	-0.00277	1.87098e-17	-0.00286
					3321.91	-0.06349	3377.86	-0.00383	-0.00274	2.50641e-17	-0.00271
					3321.96	-2.30983e-15	3377.96	-0.00371	-0.00271	1.48266e-17	-0.00258
					3322.01	0.03571	3378.06	-0.0036	-0.00268	1.41206e-17	-0.00244
					3322.06	0.0119	3378.15	-0.00349	-0.00265	7.0603e-18	-0.00232
					3322.11	0.0873	3378.25	-0.00339	-0.00262	7.41331e-18	-0.0022
					3322.16	0.05952	3378.35	-0.00329	-0.0026	9.5314e-18	-0.00209
					3322.21	0.02381	3378.45	-0.0032	-0.00257	1.76507e-17	-0.00198
					3322.26	0.01984	3378.54	-0.0031	-0.00254	1.02374e-17	-0.00188
					3322.3	0.05556	3378.64	-0.00302	-0.00251	4.94221e-18	-0.00178
					3322.35	0.00794	3378.74	-0.00293	-0.00249	4.23618e-18	-0.00169
					3322.4	0.05556	3378.84	-0.00285	-0.00246	3.53015e-19	-0.0016
					3322.45	0.00397	3378.94	-0.00277	-0.00244	1.05904e-18	-0.00151
					3322.5	0.00794	3379.03	-0.0027	-0.00241	-4.23618e-18	-0.00143
					3322.55	0.11508	3379.13	-0.00263	-0.00238	3.53015e-18	-0.00136
					3322.6	0.06746	3379.23	-0.00256	-0.00236	-5.64824e-18	-0.00129
					3322.65	0.02381	3379.33	-0.00249	-0.00234	0	-0.00122
					3322.69	0.05159	3379.42	-0.00243	-0.00231	1.41206e-18	-0.00115
					3322.74	0.04762	3379.52	-0.00237	-0.00229	6.35427e-18	-0.00109
					3322.79	0.00794	3379.62	-0.00231	-0.00226	6.35427e-18	-0.00103
					3322.84	-0.01984	3379.72	-0.00226	-0.00224	2.82412e-18	-0.000973493
					3322.89	0.04762	3379.81	-0.0022	-0.00222	4.23618e-18	-0.000920242
					3322.94	-0.02381	3379.91	-0.00215	-0.0022	7.0603e-19	-0.000869703
					3322.99	-0.02381	3380.01	-0.0021	-0.00217	7.0603e-18	-0.000821749
					3323.04	-0.01587	3380.11	-0.00206	-0.00215	-2.82412e-18	-0.00077626
					3323.09	0.00397	3380.21	-0.00201	-0.00213	-5.64824e-18	-0.000733119
					3323.13	0.07143	3380.3	-0.00197	-0.00211	-5.64824e-18	-0.000692215
					3323.18	0.04365	3380.4	-0.00192	-0.00209	1.41206e-18	-0.000653442
					3323.23	-0.00397	3380.5	-0.00188	-0.00207	2.82412e-18	-0.000616698
					3323.28	0.03571	3380.6	-0.00185	-0.00205	1.41206e-18	-0.000581886
					3323.33	0.0119	3380.69	-0.00181	-0.00203	9.88442e-18	-0.000548911
					3323.38	-1.15491e-15	3380.79	-0.00177	-0.00201	7.0603e-18	-0.000517686
					3323.43	0.0119	3380.89	-0.00174	-0.00199	5.64824e-18	-0.000488123
					3323.48	0	3380.99	-0.0017	-0.00197	4.23618e-18	-0.000460143
					3323.53	0	3381.08	-0.00167	-0.00195	5.64824e-18	-0.000433665
					3323.57	-0.0119	3381.18	-0.00164	-0.00193	-1.41206e-18	-0.000408617
					3323.62	0.02778	3381.28	-0.00161	-0.00191	7.0603e-19	-0.000384927
					3323.67	-0.00397	3381.38	-0.00158	-0.00189	9.5314e-18	-0.000362526
					3323.72	0.03571	3381.48	-0.00155	-0.00187	6.00125e-18	-0.000341349
					3323.77	0.02778	3381.57	-0.00153	-0.00185	8.73712e-18	-0.000321335
					3323.82	-0.0119	3381.67	-0.0015	-0.00184	5.64824e-18	-0.000302425
					3323.87	-0.00794	3381.77	-0.00148	-0.00182	1.76507e-18	-0.000284562
					3323.92	0.02778	3381.87	-0.00145	-0.0018	4.94221e-18	-0.000267691
					3323.96	0.07143	3381.96	-0.00143	-0.00178	1.05904e-17	-0.000251763
					3324.01	0.03175	3382.06	-0.00141	-0.00177	1.41206e-18	-0.000236728
					3324.06	0.03175	3382.16	-0.00139	-0.00175	5.64824e-18	-0.000222539
					3324.11	0.00794	3382.26	-0.00136	-0.00173	2.82412e-17	-0.000209152
					3324.16	0.03175	3382.35	-0.00134	-0.00172	1.41206e-17	-0.000196524
					3324.21	0.09524	3382.45	-0.00132	-0.0017	1.41206e-18	-0.000184617
					3324.26	0.03968	3382.55	-0.00131	-0.00169	-1.41206e-17	-0.000173391
					3324.31	0.03571	3382.65	-0.00129	-0.00167	2.82412e-18	-0.000162809
					3324.36	0.00397	3382.75	-0.00127	-0.00165	-1.41206e-18	-0.000152838
					3324.4	0.09127	3382.84	-0.00125	-0.00164	-7.0603e-18	-0.000143445
					3324.45	0.06746	3382.94	-0.00124	-0.00162	-1.27085e-17	-0.000134598
					3324.5	0.01984	3383.04	-0.00122	-0.00161	-1.97688e-17	-0.000126267
					3324.55	0.03968	3383.14	-0.0012	-0.00159	-7.0603e-18	-0.000118424
					3324.6	0.07143	3383.23	-0.00119	-0.00158	-2.82412e-18	-0.000111043
					3324.65	0.10714	3383.33	-0.00117	-0.00157	7.0603e-18	-0.000104097
					3324.7	0.04762	3383.43	-0.00116	-0.00155	-8.47236e-18	-9.75638e-05
					3324.75	0.0873	3383.53	-0.00114	-0.00154	-1.27085e-17	-9.14192e-05
					3324.79	0.07143	3383.62	-0.00113	-0.00152	-4.23618e-18	-8.56417e-05
					3324.84	0.02778	3383.72	-0.00112	-0.00151	7.0603e-19	-8.02108e-05
					3324.89	0.01587	3383.82	-0.0011	-0.0015	-6.35427e-18	-7.51069e-05
					3324.94	0.01984	3383.92	-0.00109	-0.00148	-9.17839e-18	-7.03114e-05
					3324.99	0.07143	3384.02	-0.00108	-0.00147	-5.64824e-18	-6.58069e-05
					3325.04	0.03175	3384.11	-0.00107	-0.00146	-2.4711e-18	-6.15767e-05
					3325.09	-1.15491e-15	3384.21	-0.00105	-0.00144	2.82412e-18	-5.76051e-05
					3325.14	0.04762	3384.31	-0.00104	-0.00143	-2.4711e-18	-5.38772e-05
					3325.19	-0.00397	3384.41	-0.00103	-0.00142	-7.41331e-18	-5.03788e-05
					3325.23	-0.02381	3384.5	-0.00102	-0.00141	2.2946e-18	-4.70967e-05
					3325.28	0.05159	3384.6	-0.00101	-0.00139	-2.64761e-18	-4.40182e-05
					3325.33	0.05159	3384.7	-0.000999166	-0.00138	-1.58857e-18	-4.11314e-05
					3325.38	0.09921	3384.8	-0.000988812	-0.00137	1.85333e-18	-3.8425e-05
					3325.43	0.10714	3384.89	-0.000978676	-0.00136	5.95713e-18	-3.58884e-05
					3325.48	0.04365	3384.99	-0.000968747	-0.00135	1.22673e-17	-3.35115e-05
					3325.53	0.0119	3385.09	-0.000959019	-0.00133	4.67745e-18	-3.12847e-05
					3325.58	0.0119	3385.19	-0.000949484	-0.00132	2.60348e-18	-2.91992e-05
					3325.63	0.06349	3385.29	-0.000940134	-0.00131	9.43212e-18	-2.72463e-05
					3325.67	0.05159	3385.38	-0.000930963	-0.0013	6.92792e-18	-2.54182e-05
					3325.72	0.04365	3385.48	-0.000921964	-0.00129	6.32669e-18	-2.37072e-05
					3325.77	0.03175	3385.58	-0.00091313	-0.00128	1.48266e-17	-2.21063e-05
					3325.82	0.01587	3385.68	-0.000904456	-0.00127	1.02871e-17	-2.06087e-05
					3325.87	0.06349	3385.77	-0.000895936	-0.00126	5.49655e-18	-1.92081e-05
					3325.92	-0.0119	3385.87	-0.000887565	-0.00125	2.70967e-18	-1.78985e-05
					3325.97	0.04365	3385.97	-0.000879337	-0.00124	1.1353e-17	-1.66744e-05
					3326.02	0.04762	3386.07	-0.000871248	-0.00122	4.29961e-18	-1.55304e-05
					3326.06	0.01984	3386.17	-0.000863293	-0.00121	2.53247e-18	-1.44615e-05
					3326.11	0.11111	3386.26	-0.000855468	-0.0012	2.06862e-18	-1.3463e-05
					3326.16	0.03571	3386.36	-0.000847768	-0.00119	3.25556e-18	-1.25306e-05
					3326.21	-0.00397	3386.46	-0.000840189	-0.00118	2.41233e-19	-1.16601e-05
					3326.26	0.00397	3386.56	-0.000832728	-0.00117	-2.05384e-18	-1.08475e-05
					3326.31	0.00794	3386.65	-0.00082538	-0.00117	3.57604e-18	-1.00892e-05
					3326.36	0.06349	3386.75	-0.000818143	-0.00116	1.6794e-18	-9.38175e-06
					3326.41	0.0119	3386.85	-0.000811013	-0.00115	-3.01836e-18	-8.72188e-06
					3326.46	0.00794	3386.95	-0.000803988	-0.00114	-9.55088e-18	-8.10653e-06
					3326.5	-0.00397	3387.04	-0.000797063	-0.00113	-1.11164e-18	-7.53285e-06
					3326.55	0.05952	3387.14	-0.000790236	-0.00112	-5.87118e-18	-6.99814e-06
					3326.6	0.04365	3387.24	-0.000783505	-0.00111	-5.66455e-18	-6.49988e-06
					3326.65	0.02381	3387.34	-0.000776866	-0.0011	-3.62904e-18	-6.0357e-06
					3326.7	0.02381	3387.44	-0.000770318	-0.00109	4.48906e-18	-5.60336e-06
					3326.75	0.00794	3387.53	-0.000763857	-0.00108	-7.5355e-18	-5.20079e-06
					3326.8	0.00794	3387.63	-0.000757483	-0.00107	-9.12498e-19	-4.82601e-06
					3326.85	0.05159	3387.73	-0.000751191	-0.00107	-2.32553e-18	-4.47721e-06
					3326.89	0.03175	3387.83	-0.000744981	-0.00106	6.40092e-18	-4.15265e-06
					3326.94	0.03968	3387.92	-0.000738851	-0.00105	2.92871e-18	-3.85072e-06
					3326.99	0.03571	3388.02	-0.000732798	-0.00104	-3.13096e-18	-3.56992e-06
					3327.04	0.02381	3388.12	-0.000726821	-0.00103	1.54623e-18	-3.30882e-06
					3327.09	0.07143	3388.22	-0.000720918	-0.00102	5.69783e-18	-3.06611e-06
					3327.14	0.05556	3388.31	-0.000715087	-0.00102	2.98408e-18	-2.84054e-06
					3327.19	0.00794	3388.41	-0.000709326	-0.00101	2.83207e-18	-2.63096e-06
					3327.24	0.0119	3388.51	-0.000703635	-0.000999406	-1.50133e-17	-2.43627e-06
					3327.29	0.04762	3388.61	-0.000698012	-0.00099158	4.18474e-18	-2.25547e-06
					3327.33	0.06349	3388.71	-0.000692454	-0.000983835	8.44881e-18	-2.0876e-06
					3327.38	0.01984	3388.8	-0.000686962	-0.000976171	8.96543e-18	-1.93177e-06
					3327.43	0.06746	3388.9	-0.000681533	-0.000968586	-2.90916e-18	-1.78716e-06
					3327.48	0.07937	3389	-0.000676167	-0.000961079	9.69605e-18	-1.653e-06
					3327.53	0.01587	3389.1	-0.000670861	-0.00095365	2.22793e-18	-1.52854e-06
					3327.58	0.03968	3389.19	-0.000665616	-0.000946297	-1.12362e-17	-1.41313e-06
					3327.63	0.07143	3389.29	-0.000660429	-0.000939019	5.5834e-18	-1.30614e-06
					3327.68	0.06746	3389.39	-0.0006553	-0.000931815	-1.17913e-17	-1.20696e-06
					3327.73	0.06746	3389.49	-0.000650228	-0.000924685	8.99596e-18	-1.11505e-06
					3327.77	0.09921	3389.58	-0.000645211	-0.000917627	3.76633e-19	-1.0299e-06
					3327.82	-0.00794	3389.68	-0.000640249	-0.000910641	-1.44989e-18	-9.51036e-07
					3327.87	0.06349	3389.78	-0.00063534	-0.000903726	-8.77957e-18	-8.78004e-07
					3327.92	0.04365	3389.88	-0.000630485	-0.00089688	1.19562e-18	-8.10393e-07
					3327.97	0.03175	3389.98	-0.000625681	-0.000890103	-9.48048e-18	-7.47813e-07
					3328.02	0.03571	3390.07	-0.000620929	-0.000883394	-6.64121e-18	-6.89906e-07
					3328.07	0.08333	3390.17	-0.000616226	-0.000876753	-6.88315e-18	-6.36335e-07
					3328.12	0.04365	3390.27	-0.000611574	-0.000870177	-3.25049e-18	-5.86787e-07
					3328.16	0.10317	3390.37	-0.000606969	-0.000863667	-8.68117e-18	-5.40972e-07
					3328.21	0.04365	3390.46	-0.000602413	-0.000857222	-2.4337e-18	-4.98617e-07
					3328.26	0.0754	3390.56	-0.000597903	-0.000850841	-1.25889e-18	-4.59472e-07
					3328.31	0.03968	3390.66	-0.000593441	-0.000844523	-4.849e-19	-4.23302e-07
					3328.36	0.02778	3390.76	-0.000589023	-0.000838267	4.40759e-20	-3.89888e-07
					3328.41	0.07143	3390.85	-0.000584651	-0.000832073	-7.82576e-18	-3.59028e-07
					3328.46	0.08333	3390.95	-0.000580323	-0.000825939	2.60132e-18	-3.30534e-07
					3328.51	0.05556	3391.05	-0.000576039	-0.000819866	4.29784e-18	-3.0423e-07
					3328.56	0.06746	3391.15	-0.000571798	-0.000813852	-1.34495e-18	-2.79955e-07
					3328.6	0.07937	3391.25	-0.0005676	-0.000807896	-6.28986e-18	-2.57556e-07
					3328.65	0.05556	3391.34	-0.000563443	-0.000801999	5.79837e-19	-2.36895e-07
					3328.7	0.04762	3391.44	-0.000559328	-0.000796158	1.13729e-17	-2.1784e-07
					3328.75	0.04762	3391.54	-0.000555253	-0.000790374	-1.19895e-19	-2.00272e-07
					3328.8	0.05952	3391.64	-0.000551219	-0.000784646	-2.35684e-18	-1.84077e-07
					3328.85	0.05556	3391.73	-0.000547224	-0.000778974	1.21618e-17	-1.69153e-07
					3328.9	0.04762	3391.83	-0.000543268	-0.000773355	-8.23498e-18	-1.55402e-07
					3328.95	0.08333	3391.93	-0.000539351	-0.000767791	1.43883e-17	-1.42736e-07
					3329	0.09127	3392.03	-0.000535472	-0.000762279	1.24708e-17	-1.31072e-07
					3329.04	0.08333	3392.13	-0.000531631	-0.00075682	1.29112e-17	-1.20333e-07
					3329.09	0.00794	3392.22	-0.000527826	-0.000751413	1.70065e-17	-1.10448e-07
					3329.14	0.04762	3392.32	-0.000524058	-0.000746058	1.42159e-17	-1.01351e-07
					3329.19	0.03968	3392.42	-0.000520327	-0.000740753	7.87052e-18	-9.29822e-08
					3329.24	0.08333	3392.52	-0.000516631	-0.000735498	1.27545e-17	-8.52845e-08
					3329.29	0.09127	3392.61	-0.00051297	-0.000730293	7.97342e-18	-7.82058e-08
					3329.34	0.09524	3392.71	-0.000509344	-0.000725137	1.24629e-17	-7.16979e-08
					3329.39	0.03571	3392.81	-0.000505752	-0.000720029	1.13976e-17	-6.57163e-08
					3329.43	0.0754	3392.91	-0.000502194	-0.000714969	9.49305e-18	-6.02196e-08
					3329.48	0.09127	3393	-0.00049867	-0.000709956	-2.01896e-18	-5.51699e-08
					3329.53	0.04365	3393.1	-0.000495179	-0.00070499	8.71305e-18	-5.05318e-08
					3329.58	0.05556	3393.2	-0.000491721	-0.00070007	-1.52259e-18	-4.62729e-08
					3329.63	0.07937	3393.3	-0.000488294	-0.000695196	-5.55173e-18	-4.2363e-08
					3329.68	0.09127	3393.4	-0.0004849	-0.000690367	-1.3973e-18	-3.87745e-08
					3329.73	0.07143	3393.49	-0.000481537	-0.000685582	8.61047e-18	-3.54817e-08
					3329.78	0.0754	3393.59	-0.000478206	-0.000680841	1.96522e-18	-3.2461e-08
					3329.83	0.03968	3393.69	-0.000474905	-0.000676144	5.90335e-18	-2.96905e-08
					3329.87	-0.01984	3393.79	-0.000471634	-0.00067149	2.48145e-18	-2.71501e-08
					3329.92	0.05952	3393.88	-0.000468394	-0.000666879	-2.21927e-18	-2.48213e-08
					3329.97	0.09921	3393.98	-0.000465183	-0.00066231	-5.52499e-18	-2.2687e-08
					3330.02	0.09921	3394.08	-0.000462002	-0.000657782	-4.57196e-18	-2.07313e-08
					3330.07	0.06746	3394.18	-0.000458849	-0.000653295	-5.46139e-18	-1.89398e-08
					3330.12	0.06746	3394.27	-0.000455726	-0.000648849	-1.69647e-18	-1.72991e-08
					3330.17	0.09921	3394.37	-0.00045263	-0.000644444	1.73887e-18	-1.57969e-08
					3330.22	0.08333	3394.47	-0.000449563	-0.000640078	-4.12724e-18	-1.44217e-08
					3330.26	0.02381	3394.57	-0.000446523	-0.000635751	-3.12198e-18	-1.31632e-08
					3330.31	0.07143	3394.67	-0.000443511	-0.000631463	-8.34274e-18	-1.20117e-08
					3330.36	0.0754	3394.76	-0.000440526	-0.000627214	-8.86674e-18	-1.09584e-08
					3330.41	0.07937	3394.86	-0.000437567	-0.000623003	-4.4513e-18	-9.99507e-09
					3330.46	0.01984	3394.96	-0.000434635	-0.000618829	-8.8364e-18	-9.11434e-09
					3330.51	0.07937	3395.06	-0.00043173	-0.000614692	-1.72095e-17	-8.30927e-09
					3330.56	0.0873	3395.15	-0.000428849	-0.000610592	-1.35028e-17	-7.57355e-09
					3330.61	0.05556	3395.25	-0.000425995	-0.000606529	-1.17377e-17	-6.90136e-09
					3330.66	0.08333	3395.35	-0.000423166	-0.000602501	-1.80038e-17	-6.28736e-09
					3330.7	0.12698	3395.45	-0.000420362	-0.000598509	-1.85774e-17	-5.72665e-09
					3330.75	0.09524	3395.54	-0.000417582	-0.000594552	-2.19311e-17	-5.21473e-09
					3330.8	0.11508	3395.64	-0.000414827	-0.00059063	-2.11368e-17	-4.74746e-09
					3330.85	0.14286	3395.74	-0.000412097	-0.000586743	-1.86215e-17	-4.32106e-09
					3330.9	0.07937	3395.84	-0.00040939	-0.000582889	-1.53561e-17	-3.93203e-09
					3330.95	0.07937	3395.94	-0.000406706	-0.000579069	-1.26203e-17	-3.5772e-09
					3331	0.0754	3396.03	-0.000404047	-0.000575282	-1.16495e-17	-3.25362e-09
					3331.05	0.09524	3396.13	-0.00040141	-0.000571528	-1.00609e-17	-2.95863e-09
					3331.1	0.04365	3396.23	-0.000398796	-0.000567807	-2.2946e-17	-2.68975e-09
					3331.14	0.04365	3396.33	-0.000396205	-0.000564118	-9.5314e-18	-2.44474e-09
					3331.19	0.09524	3396.42	-0.000393636	-0.000560461	-7.41331e-18	-2.22152e-09
					3331.24	0.09921	3396.52	-0.000391089	-0.000556835	-1.12965e-17	-2.01822e-09
					3331.29	0.03175	3396.62	-0.000388565	-0.00055324	-1.65917e-17	-1.83309e-09
					3331.34	0.00794	3396.72	-0.000386062	-0.000549677	5.64824e-18	-1.66456e-09
					3331.39	0.09524	3396.81	-0.00038358	-0.000546143	-4.58919e-18	-1.51117e-09
					3331.44	0.10714	3396.91	-0.00038112	-0.00054264	-7.0603e-18	-1.37159e-09
					3331.49	0.09921	3397.01	-0.00037868	-0.000539167	-5.64824e-18	-1.24461e-09
					3331.53	0.06349	3397.11	-0.000376262	-0.000535724	-6.35427e-18	-1.12913e-09
					3331.58	0.06746	3397.21	-0.000373863	-0.000532309	6.35427e-18	-1.02412e-09
					3331.63	0.09921	3397.3	-0.000371486	-0.000528924	7.76633e-18	-9.2866e-10
					3331.68	0.09524	3397.4	-0.000369128	-0.000525567	-1.34146e-17	-8.41902e-10
					3331.73	0.10317	3397.5	-0.00036679	-0.000522239	-2.82412e-18	-7.6307e-10
					3331.78	0.09921	3397.6	-0.000364472	-0.000518938	-1.12965e-17	-6.91459e-10
					3331.83	0.10714	3397.69	-0.000362174	-0.000515665	-2.11809e-18	-6.26421e-10
					3331.88	0.0754	3397.79	-0.000359894	-0.00051242	-1.12965e-17	-5.67369e-10
					3331.93	0.09921	3397.89	-0.000357634	-0.000509202	4.94221e-18	-5.13763e-10
					3331.97	0.0754	3397.99	-0.000355392	-0.000506011	9.17839e-18	-4.65113e-10
					3332.02	0.15476	3398.09	-0.00035317	-0.000502846	7.76633e-18	-4.20972e-10
					3332.07	0.05556	3398.18	-0.000350966	-0.000499708	1.55327e-17	-3.80931e-10
					3332.12	0.11508	3398.28	-0.00034878	-0.000496595	1.02374e-17	-3.44618e-10
					3332.17	0.07143	3398.38	-0.000346612	-0.000493509	1.05904e-17	-3.11693e-10
					3332.22	0.04365	3398.48	-0.000344462	-0.000490448	1.83568e-17	-2.81849e-10
					3332.27	0.0873	3398.57	-0.00034233	-0.000487412	7.76633e-18	-2.54802e-10
					3332.32	0.11111	3398.67	-0.000340215	-0.000484401	9.17839e-18	-2.30297e-10
					3332.37	0.12698	3398.77	-0.000338118	-0.000481415	-2.11809e-18	-2.081e-10
					3332.41	0.07937	3398.87	-0.000336038	-0.000478453	3.17713e-18	-1.87999e-10
					3332.46	0.06746	3398.96	-0.000333974	-0.000475516	-4.58919e-18	-1.69799e-10
					3332.51	0.11111	3399.06	-0.000331928	-0.000472602	-4.23618e-18	-1.53326e-10
					3332.56	0.04365	3399.16	-0.000329899	-0.000469713	-1.09435e-17	-1.38418e-10
					3332.61	0.09921	3399.26	-0.000327886	-0.000466846	-1.2532e-17	-1.24931e-10
					3332.66	0.09921	3399.36	-0.000325889	-0.000464003	-1.23555e-17	-1.12731e-10
					3332.71	0.10714	3399.45	-0.000323908	-0.000461184	-8.11934e-18	-1.01699e-10
					3332.76	0.14683	3399.55	-0.000321944	-0.000458386	-1.37676e-17	-9.17253e-11
					3332.8	0.11508	3399.65	-0.000319995	-0.000455612	-6.00125e-18	-8.27103e-11
					3332.85	0.11111	3399.75	-0.000318062	-0.000452859	-1.00609e-17	-7.45638e-11
					3332.9	0.0873	3399.84	-0.000316144	-0.000450129	-1.20025e-17	-6.7204e-11
					3332.95	0.04365	3399.94	-0.000314242	-0.000447421	-1.30616e-17	-6.05565e-11
					3333	0.13889	3400.04	-0.000312355	-0.000444734	-5.64824e-18	-5.45538e-11
					3333.05	0.14286	3400.14	-0.000310483	-0.000442069	-5.82475e-18	-4.91346e-11
					3333.1	0.10714	3400.23	-0.000308627	-0.000439425	-4.94221e-18	-4.42434e-11
					3333.15	0.12698	3400.33	-0.000306784	-0.000436802	1.76507e-18	-3.98297e-11
					3333.2	0.08333	3400.43	-0.000304957	-0.0004342	-1.94158e-18	-3.5848e-11
					3333.24	0.13889	3400.53	-0.000303144	-0.000431619	-1.23555e-18	-3.22568e-11
					3333.29	0.14286	3400.63	-0.000301345	-0.000429058	2.4711e-18	-2.90185e-11
					3333.34	0.09524	3400.72	-0.00029956	-0.000426517	-9.70791e-18	-2.60993e-11
					3333.39	0.0873	3400.82	-0.00029779	-0.000423996	3.53015e-18	-2.34682e-11
					3333.44	0.13889	3400.92	-0.000296033	-0.000421495	4.94221e-18	-2.10974e-11
					3333.49	0.07143	3401.02	-0.00029429	-0.000419014	1.76507e-18	-1.89617e-11
					3333.54	0.14286	3401.11	-0.000292561	-0.000416551	2.82412e-18	-1.70382e-11
					3333.59	0.15476	3401.21	-0.000290846	-0.000414109	1.94158e-18	-1.53063e-11
					3333.63	0.09921	3401.31	-0.000289143	-0.000411685	1.23555e-18	-1.37471e-11
					3333.68	0.05159	3401.41	-0.000287454	-0.00040928	7.0603e-19	-1.23439e-11
					3333.73	0.07937	3401.5	-0.000285778	-0.000406894	-2.82412e-18	-1.10814e-11
					3333.78	0.03968	3401.6	-0.000284115	-0.000404526	-5.82475e-18	-9.94559e-12
					3333.83	0.13095	3401.7	-0.000282465	-0.000402177	3.53015e-19	-8.92421e-12
					3333.88	0.12698	3401.8	-0.000280828	-0.000399846	-6.88379e-18	-8.00579e-12
					3333.93	0.10317	3401.9	-0.000279203	-0.000397532	7.0603e-19	-7.18023e-12
					3333.98	0.13095	3401.99	-0.000277591	-0.000395237	1.76507e-18	-6.4383e-12
					3334.03	0.14286	3402.09	-0.000275991	-0.000392959	2.11809e-18	-5.77163e-12
					3334.07	0.13095	3402.19	-0.000274404	-0.000390699	-7.0603e-18	-5.1728e-12
					3334.12	0.09921	3402.29	-0.000272828	-0.000388456	-3.88316e-18	-4.63506e-12
					3334.17	0.0754	3402.38	-0.000271265	-0.00038623	-3.53015e-18	-4.1522e-12
					3334.22	0.15873	3402.48	-0.000269714	-0.000384021	-3.53015e-19	-3.71878e-12
					3334.27	0.11905	3402.58	-0.000268174	-0.000381829	-1.51796e-17	-3.32986e-12
					3334.32	0.15476	3402.68	-0.000266646	-0.000379653	-8.47236e-18	-2.9809e-12
					3334.37	0.13492	3402.77	-0.00026513	-0.000377494	-7.0603e-19	-2.66788e-12
					3334.42	0.10714	3402.87	-0.000263625	-0.000375351	-1.76507e-18	-2.38717e-12
					3334.47	0.14286	3402.97	-0.000262131	-0.000373225	-1.16495e-17	-2.13548e-12
					3334.51	0.10714	3403.07	-0.000260649	-0.000371114	-6.35427e-18	-1.90992e-12
					3334.56	0.06746	3403.17	-0.000259178	-0.000369019	-9.88442e-18	-1.70773e-12
					3334.61	0.14286	3403.26	-0.000257717	-0.00036694	2.82412e-18	-1.52664e-12
					3334.66	0.15079	3403.36	-0.000256268	-0.000364877	-2.11809e-18	-1.36436e-12
					3334.71	0.16667	3403.46	-0.00025483	-0.000362829	-2.11809e-18	-1.21914e-12
					3334.76	0.15873	3403.56	-0.000253402	-0.000360797	-8.47236e-18	-1.0891e-12
					3334.81	0.09524	3403.65	-0.000251985	-0.000358779	-3.53015e-18	-9.72641e-13
					3334.86	0.09921	3403.75	-0.000250579	-0.000356777	2.82412e-18	-8.68431e-13
					3334.9	0.13095	3403.85	-0.000249183	-0.000354789	-3.53015e-18	-7.75259e-13
					3334.95	0.16667	3403.95	-0.000247797	-0.000352816	4.94221e-18	-6.91874e-13
					3335	0.19444	3404.04	-0.000246422	-0.000350858	-1.41206e-18	-6.17367e-13
					3335.05	0.16667	3404.14	-0.000245057	-0.000348914	5.64824e-18	-5.50727e-13
					3335.1	0.13492	3404.24	-0.000243701	-0.000346984	-5.64824e-18	-4.91158e-13
					3335.15	0.09127	3404.34	-0.000242356	-0.000345069	1.12965e-17	-4.37956e-13
					3335.2	0.15873	3404.44	-0.000241021	-0.000343168	5.64824e-18	-3.9039e-13
					3335.25	0.13889	3404.53	-0.000239695	-0.00034128	0	-3.47929e-13
					3335.3	0.13492	3404.63	-0.000238379	-0.000339407	1.41206e-17	-3.10047e-13
					3335.34	0.15079	3404.73	-0.000237073	-0.000337547	3.53015e-18	-2.76149e-13
					3335.39	0.15079	3404.83	-0.000235776	-0.0003357	5.29522e-18	-2.4596e-13
					3335.44	0.17063	3404.92	-0.000234489	-0.000333868	0	-2.1901e-13
					3335.49	0.13889	3405.02	-0.000233211	-0.000332048	4.23618e-18	-1.94929e-13
					3335.54	0.17063	3405.12	-0.000231942	-0.000330242	1.19584e-17	-1.73492e-13
					3335.59	0.15873	3405.22	-0.000230683	-0.000328448	6.35427e-18	-1.54329e-13
					3335.64	0.10317	3405.32	-0.000229432	-0.000326668	5.82475e-18	-1.37332e-13
					3335.69	0.13492	3405.41	-0.000228191	-0.0003249	8.47236e-18	-1.22081e-13
					3335.74	0.15873	3405.51	-0.000226959	-0.000323146	7.0603e-19	-1.08579e-13
					3335.78	0.16667	3405.61	-0.000225735	-0.000321403	7.0603e-18	-9.65378e-14
					3335.83	0.18254	3405.71	-0.00022452	-0.000319674	1.41206e-17	-8.57738e-14
					3335.88	0.13889	3405.8	-0.000223314	-0.000317956	2.82412e-18	-7.62659e-14
					3335.93	0.18254	3405.9	-0.000222116	-0.000316251	1.34146e-17	-6.76906e-14
					3335.98	0.14683	3406	-0.000220927	-0.000314558	8.47236e-18	-6.01067e-14
					3336.03	0.15873	3406.1	-0.000219747	-0.000312878	2.82412e-18	-5.34082e-14
					3336.08	0.17063	3406.19	-0.000218575	-0.000311209	-9.88442e-18	-4.74011e-14
					3336.13	0.21825	3406.29	-0.000217411	-0.000309552	0	-4.20205e-14
					3336.17	0.19444	3406.39	-0.000216255	-0.000307906	5.64824e-18	-3.72931e-14
					3336.22	0.17063	3406.49	-0.000215108	-0.000306273	-1.69447e-17	-3.30863e-14
					3336.27	0.15476	3406.59	-0.000213969	-0.000304651	1.83568e-17	-2.93473e-14
					3336.32	0.17063	3406.68	-0.000212837	-0.00030304	-1.41206e-18	-2.60172e-14
					3336.37	0.19444	3406.78	-0.000211714	-0.00030144	-1.34146e-17	-2.30489e-14
					3336.42	0.20238	3406.88	-0.000210599	-0.000299852	-1.41206e-17	-2.04543e-14
					3336.47	0.21825	3406.98	-0.000209491	-0.000298275	1.20025e-17	-1.80861e-14
					3336.52	0.23016	3407.07	-0.000208391	-0.000296709	5.64824e-18	-1.60269e-14
					3336.57	0.1746	3407.17	-0.000207299	-0.000295154	2.11809e-18	-1.42265e-14
					3336.61	0.1627	3407.27	-0.000206214	-0.00029361	-2.11809e-18	-1.25556e-14
					3336.66	0.17857	3407.37	-0.000205137	-0.000292076	0	-1.11406e-14
					3336.71	0.14683	3407.46	-0.000204068	-0.000290554	-8.47236e-18	-9.82264e-15
					3336.76	0.15079	3407.56	-0.000203006	-0.000289041	-8.11934e-18	-8.71947e-15
					3336.81	0.19048	3407.66	-0.000201951	-0.00028754	-4.94221e-18	-7.67513e-15
					3336.86	0.18651	3407.76	-0.000200903	-0.000286048	1.76507e-19	-6.74258e-15
					3336.91	0.21032	3407.86	-0.000199863	-0.000284567	2.2946e-18	-5.98066e-15
					3336.96	0.22222	3407.95	-0.00019883	-0.000283096	1.58857e-18	-5.29817e-15
					3337	0.22222	3408.05	-0.000197804	-0.000281635	-3.4419e-18	-4.70687e-15
					3337.05	0.18651	3408.15	-0.000196785	-0.000280184	5.913e-18	-4.11262e-15
					3337.1	0.16667	3408.25	-0.000195773	-0.000278744	3.70666e-18	-3.68018e-15
					3337.15	0.17857	3408.34	-0.000194768	-0.000277313	2.77999e-18	-3.23303e-15
					3337.2	0.15873	3408.44	-0.00019377	-0.000275891	9.26664e-19	-2.87119e-15
					3337.25	0.2381	3408.54	-0.000192779	-0.00027448	3.70666e-18	-2.49758e-15
					3337.3	0.24206	3408.64	-0.000191794	-0.000273078	5.36141e-18	-2.20046e-15
					3337.35	0.19444	3408.73	-0.000190816	-0.000271686	-1.52238e-18	-1.92981e-15
					3337.4	0.24603	3408.83	-0.000189845	-0.000270303	2.86825e-19	-1.70036e-15
					3337.44	0.21429	3408.93	-0.00018888	-0.000268929	-1.15723e-17	-1.50914e-15
					3337.49	0.30159	3409.03	-0.000187922	-0.000267565	-3.82801e-18	-1.33263e-15
					3337.54	0.25	3409.13	-0.00018697	-0.00026621	-3.0613e-18	-1.15612e-15
					3337.59	0.2619	3409.22	-0.000186025	-0.000264864	-3.50671e-18	-1.00021e-15
					3337.64	0.23016	3409.32	-0.000185086	-0.000263527	1.9402e-18	-9.0313e-16
					3337.69	0.20238	3409.42	-0.000184153	-0.000262199	-2.86825e-18	-8.08993e-16
					3337.74	0.20238	3409.52	-0.000183227	-0.00026088	-1.68923e-18	-7.20739e-16
					3337.79	0.19048	3409.61	-0.000182306	-0.00025957	-5.1987e-18	-6.2366e-16
					3337.84	0.22619	3409.71	-0.000181392	-0.000258268	-1.52372e-17	-5.32464e-16
					3337.88	0.19048	3409.81	-0.000180484	-0.000256975	-1.00749e-17	-4.7657e-16
					3337.93	0.20635	3409.91	-0.000179583	-0.000255691	-7.85691e-18	-3.91258e-16
					3337.98	0.22222	3410	-0.000178687	-0.000254416	-4.94574e-18	-3.47131e-16
					3338.03	0.21825	3410.1	-0.000177797	-0.000253149	-5.75017e-18	-3.47131e-16
					3338.08	0.19048	3410.2	-0.000176913	-0.00025189	-1.10505e-17	-2.58878e-16
					3338.13	0.15476	3410.3	-0.000176034	-0.000250639	-8.80543e-18	-2.08867e-16
					3338.18	0.18254	3410.4	-0.000175162	-0.000249397	-1.21846e-17	-2.2946e-16
					3338.23	0.20635	3410.49	-0.000174295	-0.000248163	-9.67176e-18	-2.00042e-16
					3338.27	0.18254	3410.59	-0.000173434	-0.000246937	-1.36445e-17	-1.44148e-16
					3338.32	0.20238	3410.69	-0.000172579	-0.00024572	-4.98738e-18	-1.55915e-16
					3338.37	0.19048	3410.79	-0.000171729	-0.00024451	-6.06783e-18	-1.20613e-16
					3338.42	0.20635	3410.88	-0.000170885	-0.000243308	-2.55917e-18	-1.23555e-16
					3338.47	0.1746	3410.98	-0.000170047	-0.000242114	-1.52842e-18	-7.35448e-17
					3338.52	0.21032	3411.08	-0.000169213	-0.000240928	-3.01678e-18	-7.0603e-17
					3338.57	0.26587	3411.18	-0.000168386	-0.000239749	-4.86319e-18	-4.41269e-17
					3338.62	0.25397	3411.28	-0.000167563	-0.000238578	-3.12546e-18	-2.94179e-17
					3338.67	0.24206	3411.37	-0.000166746	-0.000237415	1.75638e-18	-2.94179e-17
					3338.71	0.2381	3411.47	-0.000165935	-0.000236259	-7.13691e-18	-7.0603e-17
					3338.76	0.20238	3411.57	-0.000165128	-0.000235111	1.19637e-17	-5.29522e-17
					3338.81	0.17857	3411.67	-0.000164327	-0.00023397	6.15169e-18	-2.35343e-17
					3338.86	0.24603	3411.76	-0.000163531	-0.000232837	6.44981e-19	1.17672e-17
					3338.91	0.24603	3411.86	-0.00016274	-0.000231711	8.65533e-18	2.94179e-18
					3338.96	0.25397	3411.96	-0.000161954	-0.000230592	3.56424e-18	-2.94179e-17
					3339.01	0.27381	3412.06	-0.000161174	-0.00022948	-1.13233e-17	1.4709e-17
					3339.06	0.22222	3412.15	-0.000160398	-0.000228376	1.35656e-17	2.64761e-17
					3339.11	0.19048	3412.25	-0.000159627	-0.000227278	1.6047e-17	-2.94179e-18
					3339.15	0.23016	3412.35	-0.000158861	-0.000226188	1.58458e-17	-4.11851e-17
					3339.2	0.25	3412.45	-0.0001581	-0.000225104	6.99933e-18	-2.35343e-17
					3339.25	0.19841	3412.55	-0.000157344	-0.000224028	1.04325e-17	-2.94179e-18
					3339.3	0.19444	3412.64	-0.000156593	-0.000222958	8.35384e-18	-1.76507e-17
					3339.35	0.22619	3412.74	-0.000155846	-0.000221895	1.33303e-17	-2.94179e-18
					3339.4	0.24206	3412.84	-0.000155104	-0.000220839	2.39756e-17	-1.76507e-17
					3339.45	0.25	3412.94	-0.000154367	-0.00021979	1.16443e-17	3.23597e-17
					3339.5	0.21825	3413.03	-0.000153635	-0.000218747	7.68739e-18	2.94179e-17
					3339.54	0.28175	3413.13	-0.000152907	-0.00021771	1.61049e-17	-2.35343e-17
					3339.59	0.27778	3413.23	-0.000152184	-0.000216681	1.42342e-17	1.17672e-17
					3339.64	0.30556	3413.33	-0.000151465	-0.000215657	1.69214e-17	5.88358e-18
					3339.69	0.30952	3413.42	-0.000150751	-0.000214641	1.96524e-17	-3.23597e-17
					3339.74	0.27778	3413.52	-0.000150041	-0.00021363	1.51683e-17	-5.88358e-18
					3339.79	0.17857	3413.62	-0.000149336	-0.000212626	1.10276e-17	-2.94179e-18
					3339.84	0.25	3413.72	-0.000148635	-0.000211628	1.7013e-17	2.94179e-18
					3339.89	0.2619	3413.82	-0.000147939	-0.000210637	2.34318e-17	-1.17672e-17
					3339.94	0.22222	3413.91	-0.000147247	-0.000209651	2.77269e-17	-2.94179e-18
					3339.98	0.27381	3414.01	-0.000146559	-0.000208672	2.96626e-17	8.82537e-18
					3340.03	0.28571	3414.11	-0.000145875	-0.000207699	2.32749e-17	8.82537e-18
					3340.08	0.21032	3414.21	-0.000145196	-0.000206731	1.92387e-17	8.82537e-18
					3340.13	0.21825	3414.3	-0.000144521	-0.00020577	1.88742e-17	-8.82537e-18
					3340.18	0.23413	3414.4	-0.00014385	-0.000204815	1.81576e-17	-5.88358e-18
					3340.23	0.25794	3414.5	-0.000143183	-0.000203866	1.55184e-17	4.41269e-17
					3340.28	0.28175	3414.6	-0.000142521	-0.000202922	7.93581e-18	2.64761e-17
					3340.33	0.21825	3414.69	-0.000141862	-0.000201985	1.90991e-17	5.88358e-18
					3340.37	0.2381	3414.79	-0.000141208	-0.000201053	2.89793e-18	1.4709e-17
					3340.42	0.27778	3414.89	-0.000140557	-0.000200126	2.73594e-18	2.94179e-18
					3340.47	0.28571	3414.99	-0.000139911	-0.000199206	6.20235e-18	-2.05925e-17
					3340.52	0.28175	3415.09	-0.000139268	-0.000198291	-2.95338e-18	2.94179e-17
					3340.57	0.29365	3415.18	-0.000138629	-0.000197382	-3.27142e-18	-1.76507e-17
					3340.62	0.25	3415.28	-0.000137995	-0.000196478	-6.96789e-18	-2.64761e-17
					3340.67	0.28571	3415.38	-0.000137364	-0.00019558	-9.9349e-18	5.88358e-18
					3340.72	0.34921	3415.48	-0.000136737	-0.000194687	-4.90831e-18	-2.94179e-18
					3340.77	0.28175	3415.57	-0.000136114	-0.0001938	-6.052e-18	4.11851e-17
					3340.81	0.26587	3415.67	-0.000135494	-0.000192918	-1.60214e-17	-2.94179e-17
					3340.86	0.27778	3415.77	-0.000134878	-0.000192041	-1.3768e-17	-1.4709e-17
					3340.91	0.31349	3415.87	-0.000134266	-0.00019117	-1.71193e-17	-1.4709e-17
					3340.96	0.29762	3415.96	-0.000133658	-0.000190304	-1.70407e-17	-1.4709e-17
					3341.01	0.26984	3416.06	-0.000133054	-0.000189443	-1.90505e-17	-2.64761e-17
					3341.06	0.25397	3416.16	-0.000132453	-0.000188587	-1.53145e-17	1.4709e-17
					3341.11	0.26587	3416.26	-0.000131855	-0.000187737	-1.50977e-17	-2.35343e-17
					3341.16	0.32143	3416.36	-0.000131262	-0.000186891	-1.30729e-17	-1.4709e-17
					3341.21	0.35714	3416.45	-0.000130671	-0.000186051	-2.45118e-17	-3.82433e-17
					3341.25	0.32143	3416.55	-0.000130085	-0.000185216	-1.67538e-17	2.05925e-17
					3341.3	0.27381	3416.65	-0.000129502	-0.000184385	-1.16251e-17	2.94179e-18
					3341.35	0.26587	3416.75	-0.000128922	-0.00018356	-7.53238e-18	-2.35343e-17
					3341.4	0.26587	3416.84	-0.000128346	-0.00018274	-1.31374e-17	-3.23597e-17
					3341.45	0.32937	3416.94	-0.000127773	-0.000181924	-1.49733e-17	2.94179e-18
					3341.5	0.34127	3417.04	-0.000127203	-0.000181113	-9.41909e-18	5.88358e-18
					3341.55	0.37302	3417.14	-0.000126637	-0.000180307	-7.16062e-18	-4.41269e-17
					3341.6	0.32143	3417.23	-0.000126075	-0.000179506	-2.38733e-18	1.76507e-17
					3341.64	0.34524	3417.33	-0.000125515	-0.00017871	2.80406e-18	-5.88358e-18
					3341.69	0.37302	3417.43	-0.000124959	-0.000177918	1.54448e-18	1.4709e-17
					3341.74	0.34524	3417.53	-0.000124407	-0.000177131	1.10739e-18	-8.82537e-18
					3341.79	0.31746	3417.63	-0.000123857	-0.000176349	-4.45836e-19	6.17776e-17
					3341.84	0.37302	3417.72	-0.000123311	-0.000175571	1.46911e-18	-5.88358e-18
					3341.89	0.37698	3417.82	-0.000122768	-0.000174798	4.77225e-18	2.94179e-18
					3341.94	0.37302	3417.92	-0.000122228	-0.000174029	1.35052e-17	-2.64761e-17
					3341.99	0.31746	3418.02	-0.000121691	-0.000173265	1.25741e-17	-2.94179e-18
					3342.04	0.36905	3418.11	-0.000121157	-0.000172505	1.29016e-17	-2.64761e-17
					3342.08	0.38095	3418.21	-0.000120627	-0.00017175	1.43357e-17	-3.23597e-17
					3342.13	0.40079	3418.31	-0.0001201	-0.000170999	1.69916e-17	-1.4709e-17
					3342.18	0.38095	3418.41	-0.000119575	-0.000170252	2.00777e-17	-1.17672e-17
					3342.23	0.35714	3418.51	-0.000119054	-0.00016951	1.94324e-17	5.88358e-18
					3342.28	0.39683	3418.6	-0.000118536	-0.000168772	1.53727e-17	8.82537e-18
					3342.33	0.37698	3418.7	-0.00011802	-0.000168039	1.65696e-17	1.4709e-17
					3342.38	0.35317	3418.8	-0.000117508	-0.000167309	2.16111e-17	-3.08888e-17
					3342.43	0.34921	3418.9	-0.000116999	-0.000166584	1.51355e-17	-2.50052e-17
					3342.47	0.38889	3418.99	-0.000116492	-0.000165863	1.69227e-17	8.82537e-18
					3342.52	0.38095	3419.09	-0.000115989	-0.000165146	1.52238e-17	-2.35343e-17
					3342.57	0.38095	3419.19	-0.000115488	-0.000164434	1.27968e-17	-3.38306e-17
					3342.62	0.40873	3419.29	-0.000114991	-0.000163725	9.61966e-18	-7.35448e-18
					3342.67	0.4127	3419.38	-0.000114496	-0.00016302	1.31057e-17	-1.4709e-18
					3342.72	0.44444	3419.48	-0.000114004	-0.00016232	5.47173e-18	2.94179e-18
					3342.77	0.42857	3419.58	-0.000113515	-0.000161623	5.29522e-18	-1.61799e-17
					3342.82	0.40476	3419.68	-0.000113028	-0.000160931	-6.17776e-19	-7.35448e-18
					3342.87	0.42063	3419.78	-0.000112545	-0.000160242	-2.64761e-18	-5.00104e-17
					3342.91	0.35317	3419.87	-0.000112064	-0.000159558	1.41206e-18	-2.7947e-17
					3342.96	0.40079	3419.97	-0.000111586	-0.000158877	-4.94221e-18	1.17672e-17
					3343.01	0.40476	3420.07	-0.00011111	-0.0001582	-8.64887e-18	1.4709e-18
					3343.06	0.40873	3420.17	-0.000110638	-0.000157527	-5.64824e-18	-1.91216e-17
					3343.11	0.36508	3420.26	-0.000110168	-0.000156858	-1.62387e-17	4.41269e-18
					3343.16	0.44444	3420.36	-0.0001097	-0.000156192	-2.50641e-17	-3.08888e-17
					3343.21	0.37302	3420.46	-0.000109235	-0.00015553	-1.83568e-17	-5.00104e-17
					3343.26	0.37302	3420.56	-0.000108773	-0.000154872	-2.54171e-17	-1.76507e-17
					3343.31	0.36905	3420.65	-0.000108314	-0.000154218	-2.18869e-17	-5.88358e-18
					3343.35	0.39286	3420.75	-0.000107857	-0.000153568	-1.94158e-17	-4.2656e-17
					3343.4	0.44841	3420.85	-0.000107402	-0.000152921	-2.22399e-17	-5.88358e-17
					3343.45	0.44444	3420.95	-0.000106951	-0.000152277	-2.2593e-17	-3.38306e-17
					3343.5	0.4246	3421.05	-0.000106501	-0.000151638	-7.0603e-18	-2.50052e-17
					3343.55	0.40476	3421.14	-0.000106055	-0.000151002	-6.00125e-18	-1.54444e-17
					3343.6	0.43254	3421.24	-0.00010561	-0.000150369	-1.09435e-17	1.4709e-17
					3343.65	0.41667	3421.34	-0.000105168	-0.00014974	-2.4358e-17	-4.70687e-17
					3343.7	0.39286	3421.44	-0.000104729	-0.000149114	-2.82412e-18	-1.98571e-17
					3343.74	0.40079	3421.53	-0.000104292	-0.000148492	-8.47236e-18	-2.94179e-17
					3343.79	0.47619	3421.63	-0.000103858	-0.000147874	-1.16495e-17	-3.82433e-17
					3343.84	0.39286	3421.73	-0.000103426	-0.000147258	-4.23618e-18	-3.75078e-17
					3343.89	0.4127	3421.83	-0.000102996	-0.000146647	-5.64824e-18	-3.75078e-17
					3343.94	0.42857	3421.92	-0.000102569	-0.000146038	-1.58857e-17	-3.16243e-17
					3343.99	0.42857	3422.02	-0.000102144	-0.000145433	-3.00063e-18	-1.28703e-17
					3344.04	0.44444	3422.12	-0.000101721	-0.000144832	-8.29585e-18	-4.08173e-17
					3344.09	0.44048	3422.22	-0.000101301	-0.000144233	0	-1.32381e-17
					3344.14	0.40079	3422.32	-0.000100883	-0.000143638	-6.17776e-18	-5.18491e-17
					3344.18	0.41667	3422.41	-0.000100467	-0.000143046	-1.35911e-17	-3.05211e-17
					3344.23	0.49603	3422.51	-0.000100054	-0.000142458	-1.48266e-17	-4.28398e-17
					3344.28	0.47222	3422.61	-9.96427e-05	-0.000141872	-7.0603e-18	-2.62923e-17
					3344.33	0.47619	3422.71	-9.92338e-05	-0.00014129	-1.0767e-17	-4.21963e-17
					3344.38	0.39683	3422.8	-9.88272e-05	-0.000140711	-6.97204e-18	-2.35113e-17
					3344.43	0.4127	3422.9	-9.84228e-05	-0.000140135	-5.55998e-18	-2.83377e-17
					3344.48	0.41667	3423	-9.80205e-05	-0.000139563	-5.29522e-18	-4.523e-17
					3344.53	0.45238	3423.1	-9.76205e-05	-0.000138993	5.913e-18	-1.83862e-17
					3344.58	0.44444	3423.19	-9.72227e-05	-0.000138427	6.17776e-19	-3.08888e-17
					3344.62	0.44048	3423.29	-9.6827e-05	-0.000137863	7.94284e-19	-4.55978e-17
					3344.67	0.44444	3423.39	-9.64334e-05	-0.000137303	8.29585e-18	-1.39735e-17
					3344.72	0.42063	3423.49	-9.6042e-05	-0.000136745	6.61903e-18	-4.04496e-18
					3344.77	0.42063	3423.59	-9.56526e-05	-0.000136191	2.11809e-18	-3.78756e-17
					3344.82	0.48016	3423.68	-9.52654e-05	-0.00013564	1.46501e-17	-2.27989e-17
					3344.87	0.53175	3423.78	-9.48803e-05	-0.000135091	1.33263e-17	-4.78041e-17
					3344.92	0.53571	3423.88	-9.44972e-05	-0.000134546	2.09161e-17	-1.61799e-17
					3344.97	0.53571	3423.98	-9.41162e-05	-0.000134004	2.07396e-17	-4.41269e-17
					3345.01	0.58333	3424.07	-9.37373e-05	-0.000133464	1.668e-17	-1.61799e-17
					3345.06	0.54365	3424.17	-9.33604e-05	-0.000132927	2.42698e-17	-3.53015e-17
					3345.11	0.52778	3424.27	-9.29855e-05	-0.000132394	1.44736e-17	-1.91216e-17
					3345.16	0.54365	3424.37	-9.26126e-05	-0.000131863	1.82685e-17	-3.16243e-17
					3345.21	0.46825	3424.47	-9.22417e-05	-0.000131335	1.30616e-17	-3.82433e-17
					3345.26	0.53968	3424.56	-9.18727e-05	-0.000130809	1.71212e-17	-5.95713e-17
					3345.31	0.49206	3424.66	-9.15058e-05	-0.000130287	1.65917e-17	-4.2656e-17
					3345.36	0.51984	3424.76	-9.11407e-05	-0.000129767	1.17377e-17	-4.70687e-17
					3345.41	0.51587	3424.86	-9.07777e-05	-0.00012925	1.20025e-17	-5.5894e-17
					3345.45	0.51984	3424.95	-9.04165e-05	-0.000128736	1.35911e-17	-2.20634e-17
					3345.5	0.44444	3425.05	-9.00573e-05	-0.000128224	7.94284e-18	-2.94179e-17
					3345.55	0.51984	3425.15	-8.96999e-05	-0.000127716	1.2885e-17	-1.4709e-17
					3345.6	0.52381	3425.25	-8.93445e-05	-0.000127209	2.2946e-18	-8.82537e-17
					3345.65	0.56746	3425.34	-8.89909e-05	-0.000126706	6.17776e-18	-2.94179e-17
					3345.7	0.54365	3425.44	-8.86392e-05	-0.000126205	3.53015e-18	-5.44231e-17
					3345.75	0.49206	3425.54	-8.82893e-05	-0.000125707	1.35911e-17	-2.64761e-17
					3345.8	0.50397	3425.64	-8.79413e-05	-0.000125212	2.2946e-18	-4.85396e-17
					3345.84	0.46825	3425.74	-8.75951e-05	-0.000124719	2.2946e-18	-4.55978e-17
					3345.89	0.52778	3425.83	-8.72507e-05	-0.000124228	-1.23555e-18	-4.70687e-17
					3345.94	0.52381	3425.93	-8.69081e-05	-0.000123741	2.64761e-18	-4.70687e-17
					3345.99	0.49206	3426.03	-8.65673e-05	-0.000123255	-5.29522e-19	-6.03067e-17
					3346.04	0.52381	3426.13	-8.62283e-05	-0.000122773	5.64824e-18	-7.20739e-17
					3346.09	0.56746	3426.22	-8.5891e-05	-0.000122292	1.1826e-17	-6.47194e-17
					3346.14	0.53571	3426.32	-8.55555e-05	-0.000121815	8.82537e-18	-6.17776e-17
					3346.19	0.54762	3426.42	-8.52218e-05	-0.00012134	3.88316e-18	-4.55978e-17
					3346.24	0.61111	3426.52	-8.48898e-05	-0.000120867	-2.4711e-18	-3.53015e-17
					3346.28	0.60714	3426.61	-8.45595e-05	-0.000120397	6.35427e-18	-7.50157e-17
					3346.33	0.5754	3426.71	-8.42309e-05	-0.000119929	7.0603e-19	-4.70687e-17
					3346.38	0.62302	3426.81	-8.3904e-05	-0.000119463	1.65917e-17	-8.82537e-18
					3346.43	0.5873	3426.91	-8.35788e-05	-0.000119	8.47236e-18	-2.35343e-17
					3346.48	0.61905	3427.01	-8.32553e-05	-0.00011854	1.23555e-17	-3.23597e-17
					3346.53	0.59524	3427.1	-8.29335e-05	-0.000118081	6.00125e-18	-6.47194e-17
					3346.58	0.56746	3427.2	-8.26133e-05	-0.000117626	3.53015e-18	-4.41269e-17
					3346.63	0.62698	3427.3	-8.22947e-05	-0.000117172	1.20025e-17	-2.64761e-17
					3346.68	0.59127	3427.4	-8.19778e-05	-0.000116721	1.20025e-17	-5.88358e-18
					3346.72	0.66667	3427.49	-8.16625e-05	-0.000116272	9.17839e-18	-4.11851e-17
					3346.77	0.64683	3427.59	-8.13488e-05	-0.000115825	8.47236e-18	-2.94179e-17
					3346.82	0.60714	3427.69	-8.10368e-05	-0.000115381	6.35427e-18	-3.23597e-17
					3346.87	0.61905	3427.79	-8.07263e-05	-0.000114939	6.35427e-18	-5.88358e-18
					3346.92	0.63492	3427.88	-8.04174e-05	-0.000114499	6.35427e-18	-4.41269e-17
					3346.97	0.70238	3427.98	-8.01101e-05	-0.000114061	-8.47236e-18	1.4709e-17
					3347.02	0.74603	3428.08	-7.98043e-05	-0.000113626	-1.27085e-17	-5.00104e-17
					3347.07	0.71429	3428.18	-7.95001e-05	-0.000113193	-4.94221e-18	-1.17672e-17
					3347.11	0.70635	3428.28	-7.91975e-05	-0.000112762	7.0603e-19	-3.53015e-17
					3347.16	0.69841	3428.37	-7.88963e-05	-0.000112333	-1.44736e-17	-1.39735e-17
					3347.21	0.66667	3428.47	-7.85967e-05	-0.000111907	-1.50031e-17	3.60369e-17
					3347.26	0.65079	3428.57	-7.82987e-05	-0.000111482	-1.76066e-17	3.60369e-17
					3347.31	0.65873	3428.67	-7.80021e-05	-0.00011106	-1.38779e-17	-4.63332e-17
					3347.36	0.68254	3428.76	-7.7707e-05	-0.00011064	-1.72757e-17	-1.02963e-17
					3347.41	0.75397	3428.86	-7.74134e-05	-0.000110222	-2.06514e-17	3.53015e-17
					3347.46	0.77778	3428.96	-7.71213e-05	-0.000109806	-1.63269e-17	-2.35343e-17
					3347.51	0.78175	3429.06	-7.68306e-05	-0.000109392	-8.47236e-18	-2.7947e-17
					3347.55	0.7619	3429.15	-7.65414e-05	-0.00010898	-2.04749e-17	2.1328e-17
					3347.6	0.7381	3429.25	-7.62537e-05	-0.000108571	-9.17839e-18	-3.08888e-17
					3347.65	0.80159	3429.35	-7.59674e-05	-0.000108163	-1.51796e-17	2.86825e-17
					3347.7	0.7381	3429.45	-7.56825e-05	-0.000107757	-1.83568e-17	-4.55978e-17
					3347.75	0.77778	3429.55	-7.5399e-05	-0.000107354	-3.53015e-18	-1.4709e-17
					3347.8	0.80159	3429.64	-7.5117e-05	-0.000106952	-3.21244e-17	-1.39735e-17
					3347.85	0.78968	3429.74	-7.48363e-05	-0.000106553	-3.91847e-17	2.20634e-18
					3347.9	0.86111	3429.84	-7.45571e-05	-0.000106155	-1.05904e-18	-1.02963e-17
					3347.95	0.80159	3429.94	-7.42792e-05	-0.000105759	-1.44736e-17	2.27989e-17
					3347.99	0.75794	3430.03	-7.40028e-05	-0.000105366	-7.0603e-19	-1.54444e-17
					3348.04	0.75794	3430.13	-7.37277e-05	-0.000104974	-1.30616e-17	4.33914e-17
					3348.09	0.74603	3430.23	-7.34539e-05	-0.000104584	1.09435e-17	2.20634e-18
					3348.14	0.80556	3430.33	-7.31815e-05	-0.000104197	1.34146e-17	-3.89787e-17
					3348.19	0.85317	3430.43	-7.29105e-05	-0.000103811	-3.53015e-19	2.1328e-17
					3348.24	0.84921	3430.52	-7.26408e-05	-0.000103427	1.05904e-17	1.39735e-17
					3348.29	0.84524	3430.62	-7.23724e-05	-0.000103044	-1.23555e-18	-3.30951e-17
					3348.34	0.80556	3430.72	-7.21053e-05	-0.000102664	2.13574e-17	2.1328e-17
					3348.38	0.85317	3430.82	-7.18396e-05	-0.000102286	1.87098e-17	5.73649e-17
					3348.43	0.84524	3430.91	-7.15751e-05	-0.000101909	1.44736e-17	1.25026e-17
					3348.48	0.90079	3431.01	-7.1312e-05	-0.000101535	1.42971e-17	-1.4709e-18
					3348.53	0.90873	3431.11	-7.10501e-05	-0.000101162	1.53561e-17	1.4709e-17
					3348.58	0.85714	3431.21	-7.07895e-05	-0.000100791	1.81803e-17	-3.67724e-17
					3348.63	0.88889	3431.3	-7.05302e-05	-0.000100422	1.57092e-17	-3.4566e-17
					3348.68	0.90079	3431.4	-7.02722e-05	-0.000100054	1.47384e-17	1.76507e-17
					3348.73	0.91667	3431.5	-7.00154e-05	-9.96886e-05	1.8092e-17	-1.4709e-17
					3348.78	0.94841	3431.6	-6.97599e-05	-9.93247e-05	8.51648e-18	4.78041e-17
					3348.82	0.92857	3431.7	-6.95056e-05	-9.89627e-05	1.4606e-17	1.10317e-17
					3348.87	0.93651	3431.79	-6.92525e-05	-9.86024e-05	3.33158e-18	6.17776e-17
					3348.92	0.91667	3431.89	-6.90007e-05	-9.82438e-05	9.44315e-18	-2.20634e-18
					3348.97	0.98016	3431.99	-6.875e-05	-9.7887e-05	1.29402e-17	2.20634e-18
					3349.02	0.94444	3432.09	-6.85006e-05	-9.75319e-05	2.31666e-18	-9.56082e-18
					3349.07	0.89286	3432.18	-6.82524e-05	-9.71785e-05	4.93118e-18	2.05925e-17
					3349.12	0.95238	3432.28	-6.80054e-05	-9.68268e-05	1.41206e-18	3.97142e-17
					3349.17	1	3432.38	-6.77596e-05	-9.64768e-05	4.99185e-18	2.94179e-18
					3349.21	0.98016	3432.48	-6.7515e-05	-9.61285e-05	6.86724e-18	1.69153e-17
					3349.26	0.95635	3432.57	-6.72715e-05	-9.57818e-05	-3.85696e-18	5.88358e-18
					3349.31	0.9881	3432.67	-6.70293e-05	-9.54369e-05	6.07848e-18	6.61903e-18
					3349.36	0.95238	3432.77	-6.67881e-05	-9.50936e-05	1.521e-18	-8.08993e-18
					3349.41	0.96825	3432.87	-6.65482e-05	-9.47519e-05	-3.82387e-18	-7.35448e-19
					3349.46	0.95635	3432.97	-6.63093e-05	-9.44119e-05	1.69406e-18	2.05925e-17
					3349.51	0.96825	3433.06	-6.60717e-05	-9.40734e-05	2.64778e-18	1.83862e-17
					3349.56	0.96825	3433.16	-6.58351e-05	-9.37367e-05	4.84387e-18	2.94179e-17
					3349.61	0.99603	3433.26	-6.55997e-05	-9.34015e-05	-2.86135e-18	0
					3349.65	0.96429	3433.36	-6.53654e-05	-9.30679e-05	2.01587e-18	3.97142e-17
					3349.7	0.98413	3433.45	-6.51322e-05	-9.27359e-05	1.95473e-18	3.67724e-17
					3349.75	0.94841	3433.55	-6.49001e-05	-9.24054e-05	1.88082e-18	2.57407e-17
					3349.8	0.87302	3433.65	-6.46692e-05	-9.20766e-05	5.36169e-19	1.98571e-17
					3349.85	0.84524	3433.75	-6.44393e-05	-9.17493e-05	8.0881e-18	2.72116e-17
					3349.9	0.86111	3433.84	-6.42105e-05	-9.14235e-05	1.39061e-17	4.78041e-17
					3349.95	0.88095	3433.94	-6.39828e-05	-9.10993e-05	1.07228e-17	3.67724e-17
					3350	0.85317	3434.04	-6.37561e-05	-9.07766e-05	1.47599e-17	4.9275e-17
					3350.05	0.8254	3434.14	-6.35306e-05	-9.04554e-05	1.15128e-17	2.50052e-17
					3350.09	0.76587	3434.24	-6.33061e-05	-9.01358e-05	9.80029e-18	3.89787e-17
					3350.14	0.79762	3434.33	-6.30826e-05	-8.98176e-05	1.06898e-17	-1.98571e-17
					3350.19	0.81349	3434.43	-6.28602e-05	-8.9501e-05	8.60366e-18	3.01534e-17
					3350.24	0.76587	3434.53	-6.26389e-05	-8.91858e-05	1.15304e-17	7.35448e-18
					3350.29	0.74206	3434.63	-6.24186e-05	-8.88721e-05	5.55159e-18	4.41269e-17
					3350.34	0.73413	3434.72	-6.21993e-05	-8.85599e-05	2.81566e-18	4.9275e-17
					3350.39	0.71825	3434.82	-6.1981e-05	-8.82491e-05	6.87227e-18	3.23597e-17
					3350.44	0.69444	3434.92	-6.17638e-05	-8.79398e-05	1.22663e-18	1.25026e-17
					3350.48	0.61508	3435.02	-6.15475e-05	-8.7632e-05	-4.0075e-19	3.75078e-17
					3350.53	0.68254	3435.11	-6.13323e-05	-8.73255e-05	1.08772e-17	3.08888e-17
[truncated: 2,098 more rows]

## Sheet: Figure 3
												V(C2H2) / cm3 g-1	SBET / m2 g-1	Y(VCM) / %
												Support	Support	Pt SAC
	Binding energy [eV]	Raw data [CPS]	Fit Cl-C [arb. units]	Fit Cl-C [arb. units]	Fit Cl-Pt [arb. units]	Fit Cl-Pt [arb. units]	Background [arb. units]	Envelope [arb. units]			Pt/CN	0.19	11.2	3
	214.257	146.944	146.948	146.947	146.946	146.946	146.944	146.954			Pt/ECN	0.45	329	35
	214.057	157.5	157.504	157.503	157.502	157.501	157.5	157.51			Pt/ppCN	0	6.8	2
	213.857	154.444	154.449	154.448	154.446	154.446	154.444	154.455			Pt/EppCN	0.38	25	16.5
	213.657	147.222	147.227	147.226	147.224	147.224	147.222	147.233			Pt/LMO	0	6.5	0.5
	213.457	141.389	141.393	141.392	141.391	141.39	141.389	141.401			Pt/ELMO	0.17	16.3	4
	213.257	140.556	140.56	140.559	140.558	140.557	140.556	140.568
	213.057	149.167	149.172	149.171	149.169	149.168	149.167	149.18
	212.857	150	150.005	150.004	150.002	150.002	150	150.014
	212.657	137.222	137.228	137.227	137.225	137.224	137.222	137.236
	212.457	141.389	141.395	141.394	141.391	141.391	141.389	141.404
	212.257	136.667	136.673	136.672	136.669	136.669	136.667	136.682
	212.057	155.833	155.84	155.839	155.836	155.835	155.833	155.85
	211.857	154.167	154.174	154.172	154.17	154.169	154.167	154.184
	211.657	133.611	133.619	133.617	133.614	133.613	133.611	133.63
	211.457	161.389	161.397	161.395	161.392	161.391	161.389	161.409
	211.257	151.944	151.953	151.951	151.948	151.947	151.944	151.965
	211.057	142.222	142.231	142.23	142.226	142.225	142.222	142.244
	210.857	147.778	147.787	147.786	147.781	147.781	147.778	147.801
	210.657	143.056	143.065	143.064	143.059	143.059	143.056	143.081
	210.457	139.167	139.177	139.176	139.171	139.17	139.167	139.193
	210.257	139.722	139.733	139.732	139.727	139.726	139.722	139.751
	210.057	149.444	149.456	149.455	149.449	149.448	149.444	149.475
	209.857	148.333	148.346	148.345	148.338	148.337	148.333	148.366
	209.657	143.611	143.625	143.623	143.616	143.615	143.611	143.646
	209.457	145.278	145.293	145.291	145.283	145.282	145.278	145.315
	209.257	142.5	142.516	142.515	142.506	142.505	142.5	142.541
	209.057	135.556	135.572	135.572	135.562	135.56	135.556	135.599
	208.857	139.167	139.185	139.184	139.173	139.172	139.167	139.214
	208.657	135.278	135.297	135.297	135.284	135.283	135.278	135.329
	208.457	146.111	146.132	146.132	146.118	146.117	146.111	146.166
	208.257	146.944	146.967	146.968	146.952	146.951	146.944	147.005
	208.057	148.333	148.358	148.36	148.341	148.34	148.333	148.399
	207.857	143.056	143.082	143.085	143.064	143.063	143.056	143.128
	207.657	150.833	150.863	150.866	150.842	150.841	150.833	150.913
	207.457	140.278	140.31	140.315	140.288	140.286	140.278	140.365
	207.257	155.556	155.591	155.598	155.566	155.565	155.556	155.653
	207.057	143.333	143.372	143.382	143.345	143.344	143.333	143.442
	206.857	147.222	147.265	147.278	147.234	147.233	147.222	147.344
	206.657	135.278	135.325	135.342	135.291	135.29	135.278	135.415
	206.457	146.667	146.719	146.742	146.681	146.68	146.667	146.822
	206.257	164.444	164.503	164.534	164.46	164.459	164.444	164.623
	206.057	144.722	144.788	144.829	144.739	144.739	144.722	144.928
	205.857	161.944	162.019	162.075	161.962	161.963	161.944	162.185
	205.657	156.944	157.029	157.106	156.964	156.965	156.944	157.23
	205.457	148.056	148.152	148.26	148.077	148.078	148.056	148.4
	205.257	152.778	148.86	149.014	148.771	148.774	148.749	149.173
	205.057	145.556	148.841	149.063	148.737	148.74	148.712	149.245
	204.857	145.833	148.83	149.155	148.706	148.711	148.679	149.365
	204.657	149.722	148.845	149.325	148.696	148.703	148.666	149.569
	204.457	144.722	148.835	149.542	148.653	148.663	148.621	149.831
	204.257	152.222	148.839	149.875	148.614	148.626	148.578	150.22
	204.057	143.056	148.837	150.334	148.554	148.57	148.514	150.754
	203.857	161.944	148.764	150.883	148.399	148.421	148.354	151.403
	203.657	154.444	148.812	151.731	148.333	148.361	148.282	152.39
	203.457	158.611	148.862	152.753	148.216	148.254	148.16	153.606
	203.257	160	148.972	153.963	148.083	148.134	148.019	155.095
	203.057	149.722	149.315	155.445	148.072	148.142	147.999	156.978
	202.857	158.611	149.716	156.877	147.957	148.054	147.873	158.986
	202.657	154.444	150.39	158.282	147.892	148.031	147.795	161.209
	202.457	167.222	151.206	159.309	147.677	147.883	147.565	163.382
	202.257	166.111	152.402	159.981	147.477	147.788	147.345	165.614
	202.057	183.889	153.809	159.962	147.068	147.55	146.911	167.657
	201.857	179.722	155.708	159.458	146.711	147.471	146.522	169.782
	201.657	168.056	158.154	158.572	146.496	147.701	146.266	172.125
	201.457	163.889	160.949	157.298	146.343	148.234	146.057	174.653
	201.257	176.667	163.702	155.561	146.056	148.963	145.694	177.202
	201.057	187.778	166.168	153.529	145.667	149.986	145.194	179.767
	200.857	176.944	168.307	151.604	145.454	151.592	144.818	182.505
	200.657	182.778	169.639	149.708	145.254	153.534	144.367	185.033
	200.457	200.833	169.8	147.771	144.975	155.491	143.697	186.946
	200.257	196.944	168.938	146.091	144.963	157.425	143.065	188.221
	200.057	183.056	167.202	144.79	145.46	159.089	142.591	188.769
	199.857	174.167	164.698	143.791	146.571	160.063	142.216	188.475
	199.657	173.889	161.576	142.96	148.38	160.003	141.84	187.398
	199.457	172.778	158.143	142.27	151.055	158.857	141.473	185.906
	199.257	188.889	154.484	141.482	154.46	156.566	140.91	184.26
	199.057	185.556	151.061	140.797	158.715	153.667	140.381	183.099
	198.857	192.778	147.907	140.069	163.346	150.411	139.759	182.456
	198.657	182.5	145.304	139.488	167.972	147.349	139.252	182.357
	198.457	173.611	143.243	139.028	171.84	144.71	138.844	182.289
	198.257	184.167	141.456	138.453	174.001	142.386	138.306	181.378
	198.057	172.778	140.136	138.017	174.224	140.649	137.897	179.334
	197.857	185	138.931	137.437	172.106	139.159	137.338	175.619
	197.657	170.278	138.09	137.03	168.258	138.146	136.947	170.683
	197.457	171.111	137.375	136.612	163.115	137.34	136.542	164.817
	197.257	165.833	136.815	136.255	157.498	136.738	136.194	158.723
	197.057	165.278	136.322	135.901	152.043	136.232	135.849	152.951
	196.857	139.167	136.179	135.855	147.542	136.089	135.81	148.236
	196.657	142.5	136.024	135.77	143.89	135.941	135.73	144.434
	196.457	143.333	135.879	135.676	141.143	135.803	135.64	141.581
	196.257	137.222	135.819	135.653	139.263	135.751	135.621	139.622
	196.057	128.056	135.7	135.562	137.932	135.639	135.534	138.232
	195.857	138.056	135.645	135.529	137.1	135.591	135.504	137.354
	195.657	130.278	135.564	135.466	136.531	135.516	135.443	136.748
	195.457	139.722	135.497	135.413	136.158	135.454	135.392	136.345
	195.257	141.944	135.406	135.333	135.872	135.367	135.315	136.035
	195.057	142.5	135.31	135.246	135.65	135.275	135.229	135.792
	194.857	136.944	135.28	135.224	135.536	135.249	135.209	135.661
	194.657	137.222	135.248	135.199	135.445	135.22	135.185	135.557
	194.457	131.389	131.445	131.402	131.6	131.419	131.389	131.699
	194.257	139.167	139.217	139.179	139.341	139.194	139.167	139.43

## Sheet: Figure 4a
	Y(VCM) / %
tos / h	Pt/ECN	Pt/EppCN	Pt/ELMO			g / -	k_D / h-1
1	34	16.4628	4.02883		Pt/ECN	2.0066	0.3
2	25.7	16.2288	3.08488		Pt/EppCN	2.0065	0.34
3	20.5609	11.795	2.67189		Pt/ELMO	2.0063	0.51
4	18.8101	10.7625	2.23903
5	17.1294	6.92532	2.11591
6	16.2125	5.13634	1.83801
7	15.4312	4.74535	1.86136
8	14.7303	4.82098	1.71095
9	14.2894	4.16624	1.67264
10	13.7447	4.78516	1.67908
11	13.4015	3.78742	1.75174
12	12.8572	4.6296	1.9346
13	12.5077	3.53294	1.82583
14	12.1948	4.48544	1.75731
15	11.9269	3.5412	1.76924
16	11.613	4.57231	1.72298
17	11.2556	3.97322	1.79587
18	11.0595	5.76042	1.92747
19	10.8345	4.38513	1.83238
20	10.419	4.0863	1.8676
21	10.444	4.72532	1.69951
22	10.2345	4.85285	1.68923
23	10.0219	3.5521	1.62428
24	9.87056	3.63265	1.63622

## Sheet: Figure 4b
	Normalized intensity / -
Time Relative / s	NH3/Ar	VCM/Ar	C2H2/Ar	HCl/Ar
0.537	0.28228	-0.000229503	0.01851	0.00476
6.125	0.27904	-0.00020679	0.01856	0.00487
11.442	0.27808	-0.000234479	0.01847	0.00481
16.758	0.27633	-0.000235427	0.01877	0.00474
22.073	0.27423	-0.000214111	0.01834	0.00471
27.387	0.27257	-0.000213769	0.01889	0.00475
32.702	0.27049	-0.000232566	0.01885	0.00474
38.02	0.26783	-0.00021702	0.01865	0.00474
43.338	0.26687	-0.000213572	0.0187	0.00468
48.654	0.26455	-0.000220993	0.0186	0.00485
53.97	0.26292	-0.00021237	0.01873	0.00468
59.287	0.26173	-0.000223473	0.01911	0.00472
64.602	0.25996	-0.000222108	0.01905	0.00462
69.918	0.25748	-0.00020778	0.01877	0.00478
75.235	0.25575	-0.000210663	0.01871	0.00459
80.552	0.25633	-0.000221426	0.01877	0.00469
85.868	0.25791	-0.000215271	0.01897	0.00463
91.185	0.25729	-0.000223941	0.01856	0.00468
96.502	0.25634	-0.000217765	0.01884	0.00484
101.818	0.25405	-0.0002228	0.01879	0.00456
107.134	0.25468	-0.000236391	0.01857	0.00474
112.451	0.25097	-0.00022616	0.01865	0.00461
117.766	0.2508	-0.000208912	0.01863	0.00473
123.082	0.24708	-0.000217069	0.01881	0.00474
128.399	0.24473	-0.000234779	0.01865	0.00468
133.716	0.24453	-0.00023104	0.01893	0.00457
139.05	0.2401	-0.00023213	0.01907	0.00479
144.366	0.23934	-0.000231738	0.01868	0.00464
149.681	0.23661	-0.000225059	0.01908	0.00464
154.996	0.23747	-0.000217683	0.01876	0.00465
160.311	0.23939	-0.000224473	0.01939	0.00464
165.627	0.24641	-0.000238942	0.02064	0.00448
170.944	0.2615	-0.000252759	0.02093	0.00467
176.26	0.28051	-0.000269272	0.02332	0.00447
181.575	0.30856	-0.000262718	0.02602	0.00477
186.892	0.34566	-0.000314441	0.02934	0.00439
192.224	0.39119	-0.000363087	0.03415	0.00514
197.54	0.44236	-0.000376191	0.03897	0.00489
202.878	0.50592	-0.000495232	0.04554	0.00501
208.193	0.57393	-0.00052348	0.05391	0.00481
213.511	0.63558	-0.000582863	0.06056	0.005
218.828	0.70224	-0.000652789	0.06748	0.00521
224.145	0.76204	-0.000702244	0.07622	0.00588
229.462	0.82347	-0.000795257	0.0828	0.00598
234.779	0.87885	-0.000866282	0.09049	0.0065
240.095	0.93224	-0.000895203	0.09531	0.00654
245.413	0.98535	-0.000908691	0.10173	0.00692
250.745	1.02403	-0.00102	0.10585	0.00667
256.061	1.06454	-0.00112	0.1099	0.00717
261.377	1.10372	-0.00104	0.11687	0.00776
266.693	1.11668	-0.00104	0.11998	0.00727
272.01	1.15439	-0.00111	0.12397	0.00749
277.326	1.18393	-0.00121	0.12716	0.00816
282.643	1.20658	-0.00127	0.13156	0.00782
287.96	1.22834	-0.00118	0.1342	0.00787
293.276	1.24753	-0.00126	0.13484	0.00862
298.594	1.26204	-0.00132	0.14136	0.00839
303.91	1.27896	-0.00132	0.13977	0.00828
309.226	1.30118	-0.00136	0.14592	0.00856
314.541	1.31084	-0.00137	0.14808	0.00889
319.859	1.32607	-0.00142	0.15105	0.00866
325.175	1.3437	-0.00154	0.1533	0.00855
330.491	1.35137	-0.00146	0.15867	0.00796
335.807	1.36973	-0.00148	0.16003	0.00839
341.123	1.37013	-0.00139	0.16514	0.00919
346.44	1.38615	-0.00143	0.16315	0.00895
351.755	1.39334	-0.00152	0.17001	0.00854
357.07	1.42788	-0.00157	0.17427	0.00953
362.386	1.41846	-0.00158	0.17452	0.0088
367.702	1.43698	-0.00149	0.17603	0.00948
373.017	1.44332	-0.00158	0.17877	0.0088
378.334	1.45832	-0.00159	0.18025	0.00933
383.652	1.47478	-0.00162	0.18082	0.009
388.967	1.47948	-0.00159	0.18439	0.0097
394.283	1.4819	-0.00174	0.18966	0.00908
399.599	1.49649	-0.00182	0.19039	0.00969
404.916	1.50844	-0.00178	0.19165	0.00919
410.233	1.49944	-0.00173	0.19486	0.00909
415.55	1.5204	-0.00193	0.19743	0.00929
420.866	1.52765	-0.00181	0.19989	0.0093
426.18	1.53661	-0.00194	0.20492	0.00965
431.496	1.59193	-0.00191	0.20549	0.00997
436.812	2.09519	-0.00262	0.21	0.01141
442.126	2.41447	-0.00307	0.20619	0.01204
447.442	2.64855	-0.0031	0.20745	0.01354
452.758	2.83812	-0.00342	0.2018	0.01496
458.072	3.018	-0.00406	0.20317	0.01536
463.388	3.12508	-0.00405	0.19879	0.01469
468.701	3.22993	-0.00399	0.19905	0.01658
474.016	3.34565	-0.00419	0.19775	0.01695
479.332	3.37406	-0.00427	0.19519	0.01738
484.648	3.43254	-0.00453	0.20158	0.01656
489.962	3.48628	-0.00454	0.19936	0.0176
495.279	3.4542	-0.00419	0.1992	0.01716
500.594	3.46222	-0.00466	0.19802	0.015
505.908	3.53992	-0.00506	0.20441	0.01714
511.222	3.53408	-0.00469	0.20068	0.01714
516.537	3.47724	-0.00496	0.20468	0.01955
521.852	3.5188	-0.00499	0.19727	0.01743
527.168	3.48716	-0.00451	0.2037	0.01538
532.481	3.53339	-0.00478	0.20345	0.01645
537.794	3.50947	-0.005	0.20223	0.01659
543.108	3.48153	-0.00443	0.20865	0.01731
548.421	3.4868	-0.00494	0.20929	0.01689
553.736	3.41387	-0.00466	0.20621	0.01558
559.049	3.39687	-0.00464	0.2056	0.01811
564.364	3.37169	-0.00508	0.20544	0.01473
569.679	3.3524	-0.00466	0.21062	0.01651
574.994	3.33479	-0.0043	0.20652	0.0146
580.309	3.35758	-0.0049	0.20736	0.01727
585.622	3.23401	-0.00496	0.20429	0.01546
590.933	3.16384	-0.0044	0.20367	0.01625
596.249	3.05011	-0.00436	0.19307	0.01507
601.56	2.91884	-0.00426	0.1939	0.01557
606.875	2.68871	-0.004	0.18201	0.01397
612.187	2.47278	-0.00369	0.16419	0.01291
617.502	2.28729	-0.00341	0.1587	0.01337
622.817	2.0388	-0.00321	0.14246	0.01174
628.13	1.80056	-0.00268	0.12735	0.01048
633.445	1.56164	-0.00254	0.11573	0.00972
638.76	1.34482	-0.00219	0.10344	0.0091
644.075	1.16586	-0.00185	0.09507	0.00747
649.391	0.99883	-0.00151	0.08522	0.0075
654.708	0.86932	-0.00122	0.07809	0.00741
660.024	0.75297	-0.00114	0.07223	0.00723
665.339	0.65215	-0.00112	0.06618	0.00675
670.654	0.58429	-0.000911909	0.06269	0.00584
675.971	0.51716	-0.000816693	0.0592	0.00573
681.287	0.45459	-0.00077439	0.05569	0.00529
686.63	0.41063	-0.000656684	0.05439	0.00501
691.946	0.36805	-0.000594205	0.05196	0.0047
697.262	0.33146	-0.000509805	0.04937	0.00459
702.579	0.30321	-0.000478935	0.04739	0.00418
707.935	0.27734	-0.000433958	0.04713	0.00411
713.266	0.25556	-0.000415777	0.04619	0.00373
718.585	0.23832	-0.000383974	0.04567	0.00365
723.901	0.2206	-0.000370614	0.04463	0.00398
729.246	0.20571	-0.000346203	0.04375	0.00422
734.561	0.19548	-0.000328272	0.04305	0.00404
739.89	0.18249	-0.000312689	0.04228	0.00455
745.223	0.17496	-0.000262771	0.04149	0.00446
750.538	0.16618	-0.0002758	0.04087	0.00439
755.853	0.1579	-0.000256682	0.04015	0.00445
761.169	0.1503	-0.000241614	0.0394	0.00462
766.483	0.1434	-0.000251744	0.03898	0.00448
771.799	0.13825	-0.000232241	0.03827	0.00437
777.114	0.13278	-0.00022969	0.03736	0.00424
782.429	0.12859	-0.000219726	0.03739	0.00435
787.745	0.1247	-0.000220956	0.03632	0.00427
793.061	0.12198	-0.000220894	0.03615	0.0041
798.376	0.11774	-0.000207264	0.03538	0.00429
803.691	0.11572	-0.000183793	0.03421	0.0043
809.007	0.11114	-0.000188434	0.03334	0.00434
814.321	0.10926	-0.000178956	0.03329	0.00424
819.636	0.10534	-0.000172748	0.03229	0.00438
824.95	0.10499	-0.000173617	0.03217	0.00443
830.265	0.10293	-0.000178858	0.03102	0.0042
835.579	0.10073	-0.000135542	0.03036	0.00421
840.893	0.09931	-0.000146822	0.02985	0.00411
846.206	0.09788	-0.000144971	0.02871	0.00422
851.522	0.09693	-0.000119032	0.02866	0.00423
856.836	0.09633	-0.000128506	0.02801	0.00411
862.15	0.09636	-0.000121799	0.02696	0.00426
867.463	0.09572	-0.000121535	0.02666	0.0041
872.778	0.09579	-0.000134781	0.02627	0.00403
878.091	0.09471	-0.000109994	0.02527	0.00417
883.407	0.09399	-9.69257e-05	0.02472	0.00409
888.721	0.09445	-0.000100067	0.0247	0.00425
894.034	0.09495	-8.01141e-05	0.02426	0.00416
899.347	0.09457	-9.54895e-05	0.02375	0.00407
904.664	0.09459	-6.91998e-05	0.02281	0.00414
909.977	0.0949	-7.46236e-05	0.02288	0.00412
915.291	0.09476	-4.50678e-05	0.0226	0.0042
920.606	0.09469	-4.43327e-05	0.02213	0.00405
925.921	0.0946	-3.54159e-05	0.0216	0.00414
931.235	0.09481	-1.33077e-05	0.0213	0.00429
936.549	0.09227	-3.26718e-06	0.02079	0.00414
941.865	0.08446	3.88875e-06	0.02015	0.00409
947.178	0.08381	2.86833e-05	0.02056	0.00409
952.492	0.08382	3.48485e-05	0.01988	0.00411
957.806	0.08397	1.67937e-05	0.01979	0.00418
963.12	0.08507	5.61768e-05	0.01981	0.00404
968.432	0.08924	5.32748e-05	0.01943	0.00408
973.747	0.09266	6.68679e-05	0.01942	0.00417
979.06	0.09309	6.48311e-05	0.0189	0.00408
984.374	0.09239	6.34846e-05	0.01855	0.00418
989.688	0.09426	7.01783e-05	0.01836	0.00425
995.005	0.09509	8.87503e-05	0.018	0.00409
1000.32	0.09519	0.000104354	0.01795	0.00419
1005.64	0.09598	9.35352e-05	0.01754	0.00402
1010.95	0.09678	9.77659e-05	0.01734	0.0042
1016.26	0.09721	7.23645e-05	0.01733	0.00399
1021.58	0.09642	0.000169679	0.01702	0.00416
1026.89	0.09771	0.000142891	0.01688	0.00412
1032.21	0.09839	8.88813e-05	0.01688	0.00406
1037.53	0.09875	9.54886e-05	0.01649	0.00399
1042.84	0.09836	0.000114926	0.01661	0.00413
1048.16	0.09767	0.00011453	0.01649	0.00401
1053.47	0.09829	9.34439e-05	0.01625	0.00425
1058.79	0.09874	8.32845e-05	0.01626	0.00405
1064.11	0.09823	0.000132873	0.01653	0.00413
1069.42	0.09825	0.000106731	0.01625	0.00434
1074.73	0.09785	0.000135232	0.01646	0.00418
1080.05	0.0983	0.000130308	0.01627	0.00429
1085.36	0.09821	0.000134607	0.01615	0.00419
1090.68	0.09712	0.000108618	0.01615	0.00407
1096	0.09812	0.000132392	0.01628	0.00407
1101.31	0.0992	0.000105485	0.01626	0.00413
1106.62	0.09827	0.000131492	0.01644	0.00433
1111.94	0.0982	0.000107993	0.01622	0.00418
1117.26	0.09873	0.00014622	0.01598	0.00414
1122.57	0.09853	8.68201e-05	0.01623	0.00415
1127.88	0.09807	7.61577e-05	0.01653	0.00405
1133.2	0.09852	6.57931e-05	0.01579	0.00429
1138.51	0.09773	0.000103112	0.01654	0.00404
1143.83	0.09825	0.000108485	0.01622	0.00415
1149.14	0.09964	6.6296e-05	0.01615	0.00405
1154.46	0.098	8.85942e-05	0.01595	0.00402
1159.78	0.09888	8.22828e-05	0.01614	0.00425
1165.09	0.09839	6.4867e-05	0.01633	0.00403
1170.41	0.09991	7.16318e-05	0.01611	0.00421
1175.72	0.09951	8.29978e-05	0.01617	0.004
1181.04	0.09962	6.67194e-05	0.0162	0.00411
1186.35	0.09847	9.19067e-05	0.01628	0.00392
1191.66	0.09801	2.60236e-05	0.01603	0.00416
1196.98	0.09726	0.000101484	0.01655	0.00394
1202.3	0.0961	9.08734e-05	0.01606	0.00409
1207.61	0.09407	5.79466e-05	0.01589	0.00404
1212.92	0.09251	5.01929e-05	0.01619	0.00424
1218.24	0.09182	1.33796e-05	0.01586	0.00408
1223.55	0.08922	6.27773e-05	0.01591	0.00421
1228.87	0.08845	5.69234e-05	0.01606	0.00422
1234.18	0.08624	3.82202e-05	0.01611	0.00412
1239.5	0.08543	6.59809e-05	0.01585	0.00401
1244.81	0.08454	6.9416e-05	0.01614	0.0043
1250.13	0.08354	3.08959e-05	0.01591	0.00407
1255.45	0.08176	6.6132e-05	0.01606	0.0041
1260.76	0.08058	4.37083e-05	0.01604	0.00397
1266.08	0.08039	5.29152e-05	0.01575	0.00407
1271.39	0.07953	4.71664e-05	0.01617	0.00414
1276.71	0.07874	6.36007e-05	0.01575	0.00408
1282.02	0.07791	2.78566e-05	0.01601	0.00409
1287.34	0.07744	4.13198e-05	0.01602	0.00397
1292.65	0.07564	3.82745e-05	0.01597	0.00413
1297.97	0.07616	4.95797e-05	0.01572	0.00409
1303.28	0.07613	1.77163e-05	0.01584	0.00405
1308.6	0.07528	3.27501e-05	0.0157	0.00405
1313.91	0.07501	4.0239e-06	0.0158	0.00416
1319.22	0.07511	4.21014e-05	0.01579	0.00411
1324.54	0.07411	5.69547e-05	0.0159	0.00413
1329.86	0.07389	4.602e-05	0.01564	0.00405
1335.17	0.07389	4.07613e-05	0.01601	0.00409
1340.49	0.07273	2.48087e-05	0.01588	0.00426
1345.8	0.07265	1.53759e-05	0.0159	0.00414
1351.12	0.07211	2.01151e-05	0.01565	0.0042
1356.43	0.07191	4.96516e-05	0.01574	0.004
1361.75	0.07131	2.5186e-05	0.01582	0.0042
1367.06	0.07136	4.28615e-05	0.01615	0.00416
1372.38	0.07132	2.78979e-06	0.01611	0.004
1377.69	0.07065	2.04868e-05	0.01614	0.00411
1383.01	0.07048	1.15816e-05	0.01618	0.00407
1388.32	0.07036	-3.02736e-07	0.0158	0.00428
1393.64	0.07063	5.04479e-05	0.01612	0.00415
1398.95	0.06971	4.58552e-05	0.01608	0.00416
1404.27	0.06999	-4.24482e-06	0.01591	0.00413
1409.58	0.06916	1.68156e-05	0.01586	0.00416
1414.9	0.06947	-8.28983e-06	0.01603	0.00421
1420.21	0.06853	-7.04379e-06	0.01582	0.00427
1425.53	0.06846	1.7773e-05	0.01611	0.00443
1430.85	0.06828	2.39073e-07	0.01611	0.00427
1436.16	0.06783	2.39229e-05	0.01612	0.0043
1441.48	0.06803	-9.16637e-06	0.01638	0.00433
1446.79	0.067	6.38184e-06	0.01617	0.00413
1452.11	0.06799	1.21721e-05	0.016	0.00421
1457.42	0.06798	6.57824e-06	0.01633	0.00419
1462.74	0.06809	2.63317e-05	0.01616	0.00421
1468.05	0.06785	-1.70506e-05	0.01639	0.00426
1473.37	0.06793	3.37525e-05	0.01649	0.00425
1478.68	0.0672	5.232e-06	0.01612	0.00441
1484	0.06768	1.70341e-06	0.01622	0.00432
1489.31	0.06715	6.49486e-06	0.01644	0.00436
1494.63	0.06705	2.51263e-05	0.01646	0.00446
1499.94	0.06689	9.35602e-06	0.01637	0.00439
1505.26	0.06696	-1.03928e-05	0.01632	0.00432
1510.57	0.06684	-2.52566e-05	0.01651	0.00439
1515.88	0.0669	2.40216e-05	0.01655	0.00433
1521.2	0.06626	-1.91452e-05	0.01633	0.00453
1526.52	0.06659	-1.27028e-05	0.0166	0.00452
1531.83	0.06648	-7.78969e-06	0.01671	0.00444
1537.14	0.06635	-3.06729e-06	0.01638	0.00451
1542.46	0.06655	-3.13828e-06	0.01635	0.00446
1547.77	0.06618	6.78814e-06	0.01657	0.00458
1553.08	0.06625	-2.44173e-05	0.01653	0.00447
1558.4	0.0659	1.50263e-05	0.0167	0.00448
1563.71	0.0657	-5.13845e-06	0.01652	0.00459
1569.03	0.0656	-1.07778e-05	0.01661	0.00454
1574.34	0.06623	-1.47062e-05	0.01656	0.00452
1579.66	0.06514	-4.41587e-06	0.0164	0.00455
1584.97	0.066	2.59052e-05	0.01677	0.00449
1590.29	0.06508	3.09977e-06	0.0167	0.00457
1595.61	0.06569	-1.37687e-05	0.01658	0.00457
1600.92	0.0648	3.62899e-06	0.01666	0.00473
1606.24	0.06516	-3.27498e-05	0.01658	0.00463
1611.55	0.0656	-2.24575e-05	0.01658	0.00461
1616.87	0.065	1.12434e-05	0.01691	0.0046
1622.18	0.06496	1.46954e-05	0.01655	0.00456
1627.5	0.06464	2.63225e-06	0.01638	0.00448
1632.81	0.06462	-3.89472e-05	0.01665	0.00452
1638.13	0.06501	-1.26234e-05	0.01652	0.00471
1643.44	0.06445	-4.59817e-05	0.01649	0.00455
1648.76	0.0645	-1.47971e-05	0.01646	0.00468
1654.07	0.06462	-2.11023e-05	0.01666	0.00452
1659.39	0.06456	-3.94351e-05	0.0166	0.00471
1664.7	0.06485	-7.68235e-06	0.0166	0.00463
1670.02	0.06432	-2.61568e-05	0.01652	0.00467
1675.33	0.06366	-1.90164e-05	0.01653	0.00477
1680.64	0.06408	-1.63143e-05	0.01653	0.00477
1685.96	0.06433	-9.96237e-06	0.01639	0.00469
1691.27	0.06387	-1.22183e-05	0.0166	0.00471
1696.59	0.06358	-8.31785e-06	0.01653	0.0048
1701.9	0.06402	-4.18298e-05	0.01619	0.0046
1707.22	0.06386	-4.74196e-05	0.01673	0.00486
1712.53	0.06344	-3.9834e-05	0.01644	0.00472
1717.85	0.06359	-4.21181e-05	0.01658	0.00471
1723.16	0.06327	-3.40921e-05	0.01669	0.00477
1728.48	0.06336	-3.10306e-05	0.01629	0.00484
1733.79	0.06374	-2.85191e-05	0.01607	0.00473
1739.11	0.06275	-2.35304e-05	0.01677	0.00484
1744.42	0.06322	-6.35357e-05	0.01659	0.00474
1749.74	0.06277	-2.64282e-05	0.01638	0.00461
1755.05	0.06265	-3.06832e-05	0.01631	0.00483
1760.37	0.06326	-3.15906e-05	0.01645	0.00477
1765.68	0.06278	6.21582e-06	0.01619	0.0049
1771	0.06316	-1.79789e-05	0.01646	0.00486
1776.31	0.06274	1.18708e-05	0.01648	0.00491
1781.62	0.06268	-3.65921e-05	0.01649	0.00477
1786.94	0.06284	-3.55987e-05	0.01634	0.00479
1792.25	0.06194	-4.73392e-05	0.01664	0.00483
1797.57	0.06223	-2.12021e-05	0.01646	0.00473
1802.88	0.06198	-3.80734e-05	0.01645	0.00485
1808.2	0.06213	-4.09571e-05	0.01661	0.00472
1813.51	0.06162	-4.86621e-05	0.01652	0.00491
1818.83	0.06185	-2.32082e-05	0.01646	0.00493
1824.14	0.0618	-3.04631e-05	0.01658	0.00493
1829.45	0.06178	-2.61506e-05	0.0165	0.00499
1834.77	0.06229	-2.04963e-05	0.0166	0.00468
1840.08	0.06222	-1.82747e-05	0.0167	0.00488
1845.4	0.06166	-7.70744e-06	0.0167	0.0049
1850.71	0.0623	-4.17104e-05	0.01639	0.005
1856.03	0.06161	-4.49784e-05	0.0167	0.00478
1861.34	0.06142	-5.08702e-05	0.01664	0.00494
1866.66	0.06153	-4.73406e-05	0.01637	0.00496
1871.97	0.06164	-5.13675e-05	0.01672	0.00481
1877.29	0.06178	-1.42624e-05	0.0165	0.00479
1882.6	0.06159	-4.69258e-05	0.01654	0.00491
1887.92	0.06087	-3.86679e-05	0.01622	0.00492
1893.23	0.06132	-5.01656e-05	0.01659	0.0048
1898.55	0.06095	-3.95564e-05	0.01647	0.00491
1903.86	0.0609	-5.68308e-05	0.01651	0.00487
1909.18	0.06092	-8.27943e-05	0.01657	0.00499
1914.49	0.06132	-5.526e-05	0.01653	0.00494
1919.81	0.06052	-6.36169e-05	0.01674	0.00481
1925.12	0.06073	-2.9918e-05	0.01659	0.00472
1930.44	0.05998	-6.16056e-05	0.01646	0.00498
1935.75	0.06136	-3.81482e-05	0.01652	0.00492
1941.07	0.06122	-5.31133e-05	0.01659	0.0049
1946.38	0.06093	-5.80706e-05	0.01661	0.00495
1951.7	0.05981	-3.62205e-05	0.01651	0.00481
1957.01	0.05987	-5.01413e-05	0.01636	0.00488
1962.33	0.06015	-6.41122e-05	0.0165	0.00494
1967.64	0.06053	-4.81483e-05	0.0166	0.00511
1972.96	0.06033	-4.09728e-05	0.01653	0.00487
1978.27	0.06026	-4.95001e-05	0.01655	0.00512
1983.59	0.05957	-5.4133e-05	0.01658	0.00487
1988.9	0.06029	-9.05926e-06	0.01652	0.00488
1994.22	0.05971	-3.89044e-05	0.0165	0.00497
1999.53	0.06047	-6.69593e-05	0.01662	0.00496
2004.85	0.05955	-4.58581e-05	0.01656	0.00485
2010.16	0.05967	-5.94192e-05	0.01656	0.00503
2015.48	0.05999	-6.39072e-05	0.01679	0.00504
2020.8	0.05918	-4.78195e-05	0.01654	0.00498
2026.11	0.05982	-7.39702e-05	0.01656	0.00495
2031.42	0.05972	-5.95102e-05	0.01665	0.00486
2036.74	0.05927	-4.94326e-05	0.01668	0.00488
2042.05	0.05972	-4.52861e-05	0.01654	0.00499
2047.37	0.05902	-6.50643e-05	0.0164	0.00525
2052.68	0.05939	-6.58563e-05	0.01636	0.00512
2058	0.05918	-6.11239e-05	0.01653	0.00509
2063.31	0.05869	-5.01435e-05	0.01685	0.0052
2068.63	0.05868	-5.62498e-05	0.01659	0.00492
2073.95	0.05924	-5.01794e-05	0.01668	0.00506
2079.26	0.05855	-6.48847e-05	0.01662	0.00497
2084.57	0.0596	-4.46761e-05	0.01681	0.00508
2089.89	0.05825	-5.05287e-05	0.01645	0.00497
2095.2	0.05873	-4.59385e-05	0.01681	0.00508
2100.52	0.05848	-7.41271e-05	0.01676	0.00488
2105.83	0.05851	-4.56664e-05	0.01712	0.00509
2111.15	0.05822	-7.14316e-05	0.01684	0.00509
2116.46	0.05812	-4.06711e-05	0.01658	0.00502
2121.78	0.05799	-4.95744e-05	0.01674	0.00501
2127.09	0.05793	-5.38056e-05	0.0169	0.005
2132.41	0.05836	-4.99208e-05	0.01718	0.00504
2137.73	0.05783	-2.81284e-05	0.01669	0.00518
2143.04	0.05784	-7.063e-05	0.01656	0.00507
2148.35	0.05781	-8.66415e-05	0.01654	0.00504
2153.67	0.05789	-5.79353e-05	0.01705	0.00491
2158.99	0.05787	-3.65823e-05	0.01673	0.00502
2164.3	0.05707	-5.5915e-05	0.01685	0.00487
2169.61	0.05725	-6.2102e-05	0.01715	0.00501
2174.93	0.05768	-6.82186e-05	0.01684	0.00518
2180.24	0.05736	-7.01629e-05	0.01691	0.00496
2185.56	0.05794	-4.01414e-05	0.01678	0.00498
2190.87	0.05729	-4.69332e-05	0.01719	0.00499
2196.19	0.05743	-2.6751e-05	0.01695	0.00507
2201.5	0.05917	-6.15657e-05	0.01741	0.00499
2206.82	0.06011	-7.94963e-05	0.01703	0.00498
2212.13	0.05774	-7.16482e-05	0.01718	0.00518
2217.45	0.05654	-5.51785e-05	0.01684	0.00492
2222.76	0.05711	-6.60989e-05	0.01711	0.00499
2228.07	0.05671	-6.36294e-05	0.01726	0.00511
2233.39	0.05647	-6.50436e-05	0.01679	0.00509
2238.7	0.05696	-6.51437e-05	0.0173	0.00495
2244.02	0.05718	-9.48935e-05	0.01681	0.00504
2249.33	0.05728	-5.60913e-05	0.01691	0.00505
2254.65	0.0568	-8.2656e-05	0.01727	0.00518
2259.96	0.0569	-2.79195e-05	0.01707	0.00514
2265.28	0.0576	-5.51778e-05	0.01718	0.00502
2270.59	0.05791	-7.67393e-05	0.01731	0.00514
2275.9	0.0572	-7.91029e-05	0.01742	0.00502
2281.22	0.05725	-4.54519e-05	0.01717	0.00501
2286.53	0.05738	-8.18741e-05	0.01742	0.00521
2291.85	0.05782	-5.45852e-05	0.0174	0.00522
2297.17	0.05699	-6.54395e-05	0.017	0.00521
2302.5	0.05717	-5.97268e-05	0.01719	0.00501
2307.81	0.05709	-7.48412e-05	0.01724	0.00524
2313.13	0.05732	-6.68901e-05	0.01712	0.00514
2318.44	0.05732	-8.4614e-05	0.01747	0.005
2323.76	0.05751	-7.76911e-05	0.01734	0.00505
2329.07	0.05741	-6.86156e-05	0.01718	0.0051
2334.39	0.05859	-7.98107e-05	0.01754	0.00509
2339.7	0.05808	-0.000101049	0.01744	0.00499
2345.01	0.05881	-8.21585e-05	0.01762	0.00506
2350.33	0.059	-6.97104e-05	0.01823	0.00519
2355.64	0.06029	-6.69984e-05	0.01874	0.00518
2360.96	0.06047	-7.24476e-05	0.02043	0.00516
2366.27	0.06088	-4.61592e-05	0.02264	0.00524
2371.59	0.06073	-7.79646e-05	0.02594	0.0051
2376.9	0.06211	-6.63401e-05	0.03074	0.00514
2382.21	0.06247	-2.36464e-05	0.03818	0.00516
2387.53	0.06197	-3.3004e-05	0.0482	0.00514
2392.84	0.06229	2.26574e-05	0.06104	0.00513
2398.16	0.06095	2.7441e-05	0.07789	0.00523
2403.47	0.06239	0.000141914	0.10048	0.0052
2408.78	0.06235	0.000236989	0.12902	0.00528
2414.09	0.06129	0.000424024	0.1634	0.00493
2419.41	0.06089	0.000678938	0.2059	0.00507
2424.72	0.06053	0.000883714	0.25986	0.00515
2430.03	0.05982	0.00118	0.31869	0.00511
2435.34	0.05887	0.00165	0.38644	0.00513
2440.66	0.05838	0.00262	0.46039	0.00517
2445.97	0.05689	0.00384	0.541	0.00523
2451.28	0.05608	0.00537	0.6275	0.00532
2456.59	0.05548	0.0075	0.72315	0.00549
2461.91	0.0534	0.01039	0.81896	0.00537
2467.28	0.05267	0.01352	0.92305	0.00566
2472.6	0.05135	0.01812	1.02668	0.00586
2477.92	0.05082	0.02383	1.13457	0.00609
2483.23	0.0496	0.0313	1.25085	0.00651
2488.54	0.05025	0.03967	1.37244	0.00713
2493.86	0.05173	0.04988	1.50183	0.00833
2499.19	0.05442	0.06173	1.64137	0.00987
2504.5	0.0591	0.075	1.79394	0.01199
2509.82	0.06666	0.08923	1.9401	0.01467
2515.13	0.07655	0.10346	2.09931	0.0184
2520.46	0.08762	0.12057	2.24453	0.02243
2525.77	0.10052	0.13815	2.38166	0.02566
2531.08	0.11341	0.15518	2.49952	0.03078
2536.39	0.12585	0.1738	2.62669	0.03574
2541.71	0.13716	0.1954	2.71697	0.04249
2547.02	0.15084	0.21466	2.79869	0.0508
2552.33	0.16534	0.23649	2.89994	0.05979
2557.64	0.17618	0.25332	2.93665	0.0712
2562.96	0.19368	0.27084	2.99513	0.08213
2568.27	0.20255	0.28979	3.04819	0.0934
2573.58	0.2137	0.30669	3.11023	0.10497
2578.89	0.22438	0.32138	3.13652	0.11482
2584.22	0.23257	0.33311	3.19089	0.1245
2589.53	0.23888	0.34684	3.22055	0.13687
2594.85	0.249	0.36765	3.32806	0.14929
2600.18	0.25346	0.36978	3.38193	0.1601
2605.49	0.25715	0.38459	3.40655	0.17458
2610.8	0.26632	0.39511	3.45249	0.18752
2616.12	0.2668	0.40121	3.50784	0.19676
2621.43	0.27058	0.39921	3.5421	0.21344
2626.74	0.28024	0.4106	3.57785	0.22384
2632.06	0.27759	0.41455	3.64217	0.23918
2637.37	0.27856	0.41684	3.70338	0.25575
2642.69	0.28396	0.42392	3.73188	0.2669
2648	0.28596	0.4125	3.7213	0.27431
2653.31	0.28231	0.42711	3.80542	0.29825
2658.62	0.28826	0.42314	3.77672	0.30787
2663.95	0.2925	0.42248	3.83177	0.32606
2669.26	0.29894	0.43469	3.90489	0.35112
2674.58	0.29875	0.43345	3.93905	0.34876
2679.89	0.30206	0.43111	3.92606	0.3667
2685.2	0.2993	0.42549	3.9597	0.38573
2690.51	0.30404	0.42844	4.01698	0.40802
2695.83	0.30274	0.42628	4.03095	0.40809
2701.14	0.30852	0.44307	4.12366	0.4256
2706.45	0.3017	0.42826	4.01984	0.44574
2711.76	0.30295	0.43215	4.0938	0.45299
2717.08	0.30446	0.43687	4.15524	0.48161
2722.39	0.3108	0.43457	4.16393	0.48978
2727.7	0.30608	0.43333	4.19034	0.49997
2733.01	0.31087	0.432	4.2028	0.52659
2738.34	0.30496	0.43983	4.20545	0.53064
2743.66	0.306	0.43608	4.27373	0.55359
2748.97	0.3047	0.42814	4.21688	0.56114
2754.29	0.30188	0.42471	4.19898	0.57798
2759.61	0.30673	0.42706	4.24097	0.59746
2764.93	0.31325	0.44173	4.3036	0.61331
2770.3	0.30078	0.42139	4.1619	0.60817
2775.64	0.30343	0.41701	4.24368	0.63125
2780.95	0.31021	0.43277	4.34889	0.6723
2786.27	0.30291	0.42106	4.3501	0.67815
2791.58	0.299	0.41868	4.3043	0.67951
2796.9	0.30127	0.42037	4.3452	0.71264
2802.21	0.29784	0.43254	4.30582	0.7103
2807.59	0.305	0.42258	4.3604	0.74454
2812.92	0.28574	0.40831	4.26325	0.73365
2818.25	0.29586	0.41684	4.37395	0.76312
2823.59	0.2978	0.41734	4.35915	0.79233
2828.91	0.29499	0.41893	4.41658	0.80781
2834.22	0.30585	0.43214	4.44271	0.84555
2839.54	0.29398	0.42087	4.37271	0.83051
2844.85	0.29374	0.41935	4.39637	0.84865
2850.17	0.29289	0.40842	4.29816	0.84979
2855.52	0.285	0.42283	4.4689	0.88078
2860.84	0.29093	0.40315	4.28153	0.87711
2866.15	0.28445	0.41553	4.31677	0.89381
2871.46	0.28282	0.40253	4.38218	0.91688
2876.78	0.28005	0.4129	4.40859	0.94346
2882.09	0.27308	0.40666	4.36227	0.94064
2887.42	0.29354	0.41891	4.45603	0.98118
2892.76	0.26666	0.40467	4.34915	0.99912
2898.09	0.27668	0.40366	4.37891	0.99946
2903.4	0.27577	0.40196	4.33623	1.01736
2908.76	0.26764	0.39607	4.31729	1.02302
2914.09	0.28082	0.40345	4.38285	1.05139
2919.47	0.2777	0.40664	4.35671	1.05068
2924.81	0.2689	0.41572	4.47783	1.1266
2930.12	0.26435	0.39964	4.39324	1.12027
2935.44	0.26693	0.41067	4.44003	1.11658
2940.75	0.26554	0.39849	4.37877	1.13501
2946.07	0.25505	0.40764	4.49713	1.17775
2951.42	0.26257	0.4077	4.43476	1.16341
2956.73	0.26173	0.40057	4.43795	1.20512
2962.11	0.25095	0.40911	4.39783	1.17937
2967.44	0.25098	0.40285	4.41101	1.22172
2972.75	0.25056	0.39529	4.39428	1.19592
2978.07	0.24883	0.40316	4.45058	1.26519
2983.41	0.24932	0.4069	4.42729	1.26742
2988.72	0.25386	0.40707	4.4481	1.28625
2994.05	0.23646	0.40673	4.50367	1.30668
2999.36	0.24756	0.3987	4.51988	1.31471
3004.73	0.23826	0.40877	4.47647	1.30119
3010.04	0.23627	0.39372	4.4608	1.31805
3015.41	0.23576	0.40554	4.44179	1.33243
3020.74	0.22341	0.40578	4.45235	1.35128
3026.05	0.23642	0.4154	4.54894	1.41827
3031.36	0.23335	0.40653	4.52616	1.41226
3036.68	0.22797	0.39992	4.49278	1.42103
3041.99	0.22562	0.4014	4.45023	1.39848
3047.31	0.23229	0.40523	4.55539	1.44303
3052.64	0.22788	0.39571	4.37649	1.41531
3057.95	0.22198	0.39792	4.42261	1.4312
3063.28	0.22738	0.41452	4.62262	1.47486
3068.59	0.22306	0.40104	4.46843	1.45187
3073.93	0.22297	0.39281	4.49741	1.49965
3079.25	0.21515	0.4023	4.55141	1.51819
3084.56	0.21586	0.41121	4.51842	1.50324
3089.87	0.21884	0.38361	4.45569	1.49434
3095.2	0.21305	0.39446	4.45497	1.5107
3100.52	0.21063	0.37982	4.50571	1.54853
3105.85	0.21347	0.38987	4.56293	1.56126
3111.16	0.21381	0.391	4.56821	1.56758
3116.49	0.20595	0.39663	4.46398	1.55498
3121.8	0.19944	0.3875	4.45433	1.56534
3127.12	0.20469	0.38713	4.50657	1.58083
3132.45	0.20104	0.39805	4.48906	1.58356
3137.78	0.20862	0.40419	4.55905	1.61007
3143.1	0.20799	0.39248	4.5219	1.61804
3148.46	0.20872	0.40214	4.59246	1.628
3153.77	0.19851	0.38504	4.43408	1.58293
3159.09	0.205	0.38803	4.54874	1.64864
3164.4	0.196	0.39088	4.50825	1.65824
3169.75	0.19847	0.40323	4.64379	1.69554
3175.08	0.19049	0.38446	4.53779	1.65088
3180.41	0.19477	0.38027	4.45832	1.62852
3185.78	0.19336	0.37974	4.54735	1.66231
3191.09	0.19188	0.38511	4.48804	1.6529
3196.41	0.19049	0.37665	4.45245	1.65859
3201.74	0.1891	0.39162	4.5619	1.70426
3207.08	0.18616	0.3867	4.52265	1.69954
3212.44	0.19182	0.3888	4.54733	1.70006
3217.81	0.19503	0.39343	4.54407	1.70702
3223.14	0.16562	0.3791	4.48328	1.69612
3228.46	0.17878	0.37621	4.435	1.68096
3233.77	0.18149	0.38358	4.54645	1.71448
3239.1	0.18839	0.39957	4.65963	1.75103
3244.41	0.18184	0.38215	4.4872	1.69755
3249.76	0.1779	0.36911	4.54321	1.75392
3255.16	0.17154	0.37676	4.62188	1.77919
3260.5	0.17477	0.37843	4.53883	1.76312
3265.9	0.17927	0.37509	4.50534	1.77211
3271.22	0.17937	0.37755	4.51388	1.755
3276.53	0.17434	0.38318	4.54276	1.79516
3281.84	0.17477	0.38117	4.62087	1.82354
3287.18	0.1755	0.38323	4.49615	1.77605
3292.5	0.18388	0.37368	4.4992	1.77721
3297.85	0.17419	0.37366	4.54567	1.78681
3303.16	0.16418	0.39157	4.62813	1.83294
3308.47	0.17498	0.37997	4.58851	1.79351
3313.79	0.17773	0.37431	4.45949	1.79171
3319.12	0.17474	0.37054	4.57105	1.82472
3324.43	0.16558	0.37814	4.5864	1.82816
3329.74	0.16842	0.37802	4.51632	1.80035
3335.06	0.17354	0.38449	4.60684	1.84547
3340.37	0.15127	0.37105	4.52562	1.79995
3345.74	0.17156	0.37201	4.55194	1.83569
3351.05	0.16368	0.36372	4.58044	1.83595
3356.37	0.1754	0.37476	4.61201	1.88452
3361.68	0.14677	0.36507	4.54606	1.85804
3367.01	0.1683	0.37767	4.58506	1.85435
3372.33	0.1603	0.36589	4.47657	1.82351
3377.64	0.17108	0.37236	4.47478	1.82699
3382.96	0.16534	0.36916	4.60731	1.87974
3388.28	0.1516	0.37542	4.55326	1.88289
3393.63	0.14735	0.36674	4.57632	1.90435
3398.99	0.1466	0.37316	4.63021	1.92867
3404.38	0.16342	0.35392	4.5856	1.91821
3409.71	0.14187	0.3629	4.57595	1.88318
3415.08	0.1574	0.35964	4.54712	1.88682
3420.4	0.16663	0.35648	4.57675	1.88205
3425.76	0.1399	0.36014	4.62091	1.91428
3431.07	0.16386	0.37505	4.61551	1.94569
3436.45	0.13717	0.36526	4.54259	1.90858
3441.8	0.13665	0.35803	4.56223	1.92781
3447.12	0.14645	0.36681	4.58352	1.95819
3452.45	0.15093	0.35126	4.54964	1.91516
3457.8	0.15023	0.36939	4.55085	1.8954
3463.13	0.12624	0.36454	4.54359	1.92881
3468.45	0.14388	0.3501	4.48404	1.89663
3473.78	0.1364	0.37082	4.59614	1.94476
3479.11	0.15014	0.368	4.54237	1.91102
3484.42	0.13883	0.36423	4.548	1.94048
3489.75	0.14728	0.36481	4.5829	1.9663
3495.07	0.1525	0.36222	4.54796	1.94129
3500.38	0.14462	0.34948	4.56914	1.94249
3505.73	0.13962	0.36352	4.5673	1.97168
3511.08	0.12687	0.34792	4.61558	1.96036
3516.46	0.15274	0.36641	4.67151	2.00932
3521.79	0.11257	0.36764	4.58783	1.95368
3527.1	0.13833	0.35391	4.56714	1.95981
3532.45	0.13695	0.35964	4.60281	2.0031
3537.82	0.14246	0.34997	4.47097	1.95461
3543.18	0.12126	0.356	4.57928	1.96768
3548.53	0.11511	0.36216	4.62726	1.96547
3553.87	0.14204	0.34527	4.55706	1.9649
3559.18	0.12959	0.35203	4.57674	1.98114
3564.53	0.12751	0.35751	4.55988	1.98301
3569.87	0.12094	0.3391	4.52977	1.99419
3575.18	0.1488	0.35852	4.56515	2.02209
3580.51	0.11873	0.36313	4.61271	2.0178
3585.83	0.12926	0.34218	4.47539	1.98319
3591.14	0.13532	0.36693	4.6878	2.06779
3596.49	0.12181	0.34192	4.56534	1.99432
3601.86	0.13082	0.34909	4.58489	1.98359
3607.2	0.11999	0.35521	4.60541	2.00478
3612.55	0.12419	0.35522	4.59447	2.00387
3617.88	0.13515	0.34853	4.52648	2.00111
3623.2	0.11618	0.35689	4.59947	2.01179
3628.56	0.12806	0.35425	4.55198	1.98016
3633.9	0.1241	0.34433	4.61618	2.00049
3639.23	0.12395	0.3409	4.52191	1.99976
3644.54	0.12625	0.35371	4.59678	2.01967
3649.87	0.12272	0.34961	4.55689	2.00695
3655.19	0.11669	0.36229	4.65202	2.02258
3660.54	0.12508	0.34773	4.53779	1.98659
3665.85	0.11072	0.34088	4.53861	2.00585
3671.17	0.11192	0.35331	4.54821	2.01842
3676.49	0.10731	0.3474	4.57649	2.00808
3681.84	0.12715	0.33713	4.4535	1.9313
3687.21	0.12714	0.35146	4.53842	2.00712
3692.52	0.12555	0.35252	4.57994	2.04545
3697.9	0.11312	0.34045	4.50007	1.96122
3703.21	0.11152	0.34293	4.57836	2.0439
3708.55	0.13358	0.34926	4.60841	2.01003
3713.9	0.12569	0.33932	4.55362	1.98948
3719.21	0.11041	0.34834	4.58062	2.04655
3724.57	0.1237	0.35888	4.6095	2.03552
3729.9	0.11721	0.35679	4.5882	2.02316
3735.28	0.10402	0.34087	4.51432	1.99247
3740.62	0.11076	0.34521	4.55835	2.01568
3745.97	0.11194	0.35225	4.59742	2.02304
3751.29	0.10729	0.35554	4.53137	2.02034
3756.69	0.11904	0.33975	4.62311	2.04754
3762	0.1144	0.34483	4.55366	2.02105
3767.32	0.10745	0.34174	4.45685	1.99328
3772.63	0.10113	0.33895	4.46247	1.97043
3777.98	0.10659	0.34453	4.58061	2.037
3783.33	0.10085	0.34076	4.56371	2.04444
3788.74	0.1246	0.33706	4.59222	2.03574
3794.05	0.11909	0.3316	4.55027	2.00694
3799.38	0.10144	0.3285	4.5261	2.01349
3804.7	0.10672	0.34451	4.57397	2.01611
3810.01	0.11042	0.34102	4.53027	2.03628
3815.32	0.11673	0.3405	4.6165	2.05215
3820.67	0.11098	0.33645	4.60334	2.057
3826	0.1077	0.33912	4.55478	2.06313
3831.32	0.10269	0.32905	4.55818	2.01263
3836.64	0.10333	0.35583	4.61035	2.03066
3841.99	0.11228	0.33311	4.58295	2.04637
3847.3	0.09902	0.3311	4.49687	2.00531
3852.61	0.09714	0.33631	4.63018	2.08526
3857.93	0.11835	0.34255	4.62002	2.04969
3863.24	0.10318	0.32736	4.5342	2.01853
3868.55	0.1058	0.33362	4.51901	2.04074
3873.87	0.10359	0.32713	4.50247	2.04899
3879.18	0.10609	0.34606	4.6158	2.07141
3884.5	0.11035	0.32751	4.57787	2.07166
3889.84	0.10755	0.33659	4.54742	2.04051
3895.21	0.09754	0.34078	4.53818	2.0666
3900.52	0.10298	0.33211	4.55799	2.04259
3905.85	0.11831	0.32287	4.54787	2.04891
3911.18	0.11013	0.33659	4.56199	2.06453
3916.49	0.10473	0.33279	4.63102	2.11263
3921.81	0.10298	0.32732	4.53586	2.0531
3927.19	0.10264	0.33583	4.57072	2.02607
3932.54	0.10467	0.32787	4.57253	2.03427
3937.85	0.10496	0.33628	4.5692	2.08883
3943.18	0.0966	0.33768	4.50441	2.06348
3948.51	0.09536	0.32762	4.52701	2.04476
3953.86	0.09709	0.33574	4.56264	2.06591
3959.2	0.09683	0.32899	4.53872	2.05525
3964.52	0.10588	0.33586	4.64408	2.11693
3969.87	0.10374	0.32312	4.51975	2.03745
3975.18	0.09802	0.33631	4.56408	2.06905
3980.58	0.1005	0.3284	4.52751	2.06459
3985.89	0.10011	0.32771	4.56688	2.09205
3991.2	0.09965	0.33278	4.64127	2.11048
3996.52	0.09741	0.33906	4.57324	2.07476
4001.89	0.09884	0.3423	4.68366	2.09782
4007.22	0.10324	0.3192	4.57566	2.07221
4012.53	0.09431	0.33505	4.65817	2.11385
4017.84	0.09881	0.32932	4.62389	2.0899
4023.16	0.09552	0.33107	4.48822	2.08262
4028.5	0.10042	0.33476	4.59837	2.10357
4033.82	0.09483	0.33576	4.55295	2.08473
4039.18	0.09551	0.32041	4.55982	2.08499
4044.5	0.10295	0.31846	4.57455	2.10546
4049.81	0.09335	0.335	4.60073	2.11931
4055.12	0.09415	0.32304	4.54705	2.06707
4060.45	0.09388	0.32553	4.64208	2.1447
4065.77	0.09406	0.32694	4.58334	2.10992
4071.08	0.09711	0.3329	4.6123	2.09701
4076.45	0.09444	0.33557	4.62475	2.11213
4081.76	0.09359	0.32289	4.60758	2.10609
4087.07	0.09861	0.32631	4.57338	2.13091
4092.39	0.09534	0.31259	4.44818	2.08657
4097.7	0.09734	0.33485	4.56988	2.09365
4103.03	0.09686	0.32524	4.58346	2.08745
4108.37	0.09222	0.33415	4.5788	2.1102
4113.74	0.09138	0.31406	4.4748	2.07517
4119.11	0.09606	0.32976	4.63228	2.14069
4124.42	0.09429	0.32432	4.53668	2.09917
4129.74	0.09248	0.3209	4.52284	2.08364
4135.07	0.09578	0.33263	4.58504	2.13421
4140.4	0.10015	0.33979	4.55318	2.12953
4145.73	0.0923	0.33535	4.54925	2.10993
4151.04	0.09801	0.32328	4.57107	2.11062
4156.37	0.09559	0.32831	4.55837	2.11463
4161.69	0.09569	0.32152	4.57369	2.12692
4167.03	0.09705	0.32731	4.59602	2.11432
4172.36	0.10122	0.32398	4.62866	2.14383
4177.68	0.09575	0.32349	4.53325	2.09329
4182.99	0.0944	0.31319	4.55463	2.11114
4188.31	0.09643	0.33483	4.65289	2.1475
4193.63	0.09015	0.32189	4.61208	2.15208
4198.96	0.09249	0.32078	4.52888	2.05668
4204.27	0.09277	0.32501	4.60737	2.16258
4209.59	0.09497	0.31512	4.54632	2.11001
4214.92	0.09278	0.33602	4.6443	2.16703
4220.26	0.09187	0.31211	4.61691	2.148
4225.57	0.09282	0.31941	4.50447	2.09715
4230.89	0.09035	0.327	4.66149	2.15459
4236.21	0.09173	0.3168	4.51369	2.1079
4241.53	0.09437	0.32573	4.60113	2.16806
4246.89	0.09229	0.32427	4.61912	2.17
4252.21	0.09173	0.3206	4.56815	2.1428
4257.54	0.09322	0.3283	4.66105	2.17255
4262.86	0.08664	0.3219	4.62029	2.17974
4268.22	0.0922	0.32424	4.64146	2.14683
4273.54	0.09135	0.3133	4.50968	2.11081
4278.85	0.08949	0.3183	4.60561	2.16019
4284.16	0.09458	0.33568	4.62948	2.17091
4289.51	0.0906	0.33511	4.73813	2.20404
4294.84	0.09403	0.32157	4.57404	2.15326
4300.16	0.08752	0.31853	4.52283	2.15465
4305.49	0.0868	0.32966	4.52768	2.15644
4310.81	0.09129	0.3199	4.7301	2.21155
4316.12	0.09344	0.32666	4.56002	2.12784
4321.45	0.08973	0.32537	4.60139	2.16338
4326.81	0.09021	0.3186	4.59269	2.19645
4332.13	0.10144	0.32129	4.61416	2.19305
4337.45	0.09204	0.33083	4.66557	2.21359
4342.76	0.08975	0.32361	4.6062	2.17313
4348.09	0.09639	0.3177	4.56423	2.14604
4353.42	0.09005	0.32151	4.58762	2.17275
4358.77	0.08853	0.32147	4.50927	2.14326
4364.13	0.09006	0.32595	4.71378	2.19538
4369.46	0.09009	0.33503	4.61872	2.19806
4374.79	0.08796	0.31197	4.59557	2.13839
4380.11	0.08707	0.31135	4.65732	2.18316
4385.43	0.08408	0.32125	4.60354	2.17194
4390.75	0.09072	0.3232	4.63601	2.17626
4396.08	0.09132	0.31622	4.65016	2.19118
4401.39	0.08752	0.32501	4.55933	2.17413
4406.74	0.09204	0.311	4.71351	2.18683
4412.06	0.08748	0.31118	4.54235	2.18504
4417.37	0.08797	0.32254	4.6217	2.22953
4422.68	0.08646	0.31339	4.62257	2.18315
4428	0.08416	0.31212	4.52296	2.14547
4433.33	0.08647	0.32049	4.58428	2.18247
4438.64	0.08826	0.31371	4.53982	2.15232
4443.96	0.08693	0.321	4.59344	2.18144
4449.34	0.08887	0.31104	4.63524	2.20976
4454.67	0.08733	0.32	4.70753	2.23678
4459.99	0.08861	0.30654	4.58087	2.17345
4465.34	0.08718	0.32022	4.59354	2.2039
4470.65	0.08904	0.31524	4.61526	2.186
4475.97	0.09332	0.31906	4.54735	2.16081
4481.31	0.08782	0.32087	4.61145	2.20995
4486.63	0.08729	0.32406	4.67308	2.20266
4491.95	0.08495	0.31395	4.70651	2.23722
4497.26	0.09061	0.32174	4.72863	2.234
4502.58	0.08249	0.31861	4.65398	2.20729
4507.9	0.08674	0.31686	4.61601	2.20152
4513.21	0.08725	0.32034	4.63344	2.19856
4518.59	0.08432	0.31765	4.66282	2.23684
4523.91	0.08839	0.31084	4.57191	2.18357
4529.29	0.08946	0.32063	4.67645	2.22981
4534.62	0.08477	0.31587	4.62755	2.20508
4539.93	0.08412	0.3133	4.61584	2.19259
4545.25	0.08268	0.31524	4.63258	2.2213
4550.56	0.08125	0.30626	4.48649	2.17096
4555.89	0.08867	0.30621	4.67942	2.20092
4561.21	0.08899	0.31168	4.63333	2.23751
4566.53	0.08878	0.31513	4.65384	2.20305
4571.86	0.08798	0.3126	4.62719	2.19272
4577.19	0.09161	0.3149	4.60656	2.20725
4582.52	0.08734	0.30785	4.61541	2.22361
4587.83	0.08789	0.31184	4.67269	2.23647
4593.15	0.08436	0.33117	4.61136	2.23633
4598.46	0.0897	0.31423	4.65661	2.24464
4603.77	0.08679	0.31155	4.69352	2.26219
4609.1	0.08175	0.30847	4.64057	2.21894
4614.43	0.08792	0.32678	4.64442	2.22709
4619.76	0.08594	0.31133	4.71019	2.25372
4625.09	0.08434	0.3169	4.72137	2.247
4630.43	0.08475	0.30959	4.63532	2.18886
4635.75	0.08883	0.3196	4.60068	2.21715
4641.08	0.08347	0.3196	4.65883	2.21772
4646.39	0.08871	0.32152	4.69633	2.29019
4651.71	0.08505	0.32378	4.66536	2.26816
4657.05	0.0832	0.31511	4.67856	2.24485
4662.4	0.08734	0.31301	4.55499	2.18639
4667.77	0.08528	0.32214	4.69939	2.26799
4673.1	0.08728	0.31628	4.65233	2.23468
4678.43	0.08486	0.31369	4.62557	2.23959
4683.74	0.086	0.31397	4.63983	2.25324
4689.06	0.0879	0.31161	4.64309	2.24375
4694.41	0.08512	0.31406	4.65149	2.2421
4699.75	0.08192	0.30839	4.63408	2.22039
4705.14	0.08488	0.29991	4.64652	2.22848
4710.52	0.0877	0.31057	4.68801	2.26218
4715.84	0.08895	0.31182	4.66277	2.25785
4721.15	0.08256	0.31617	4.65946	2.2318
4726.5	0.08417	0.3117	4.61799	2.21865
4731.83	0.08018	0.30654	4.60899	2.2574
4737.14	0.08242	0.31887	4.67321	2.23413
4742.45	0.0818	0.29953	4.60175	2.20966
4747.78	0.08416	0.31684	4.62496	2.23323
4753.14	0.0815	0.31814	4.6849	2.26622
4758.49	0.08148	0.30876	4.62602	2.21986
4763.82	0.07919	0.31398	4.69645	2.25359
4769.17	0.07963	0.30115	4.58901	2.23216
4774.52	0.08468	0.29888	4.67879	2.25094
4779.85	0.08396	0.31532	4.57389	2.24862
4785.21	0.0796	0.30411	4.58804	2.21316
4790.54	0.08499	0.30907	4.65543	2.2242
4795.86	0.08113	0.31153	4.68478	2.28616
4801.18	0.08601	0.31301	4.69158	2.2785
4806.54	0.08749	0.3065	4.60866	2.26111
4811.9	0.08324	0.30791	4.69655	2.25185
4817.24	0.08439	0.29876	4.59306	2.26852
4822.57	0.08345	0.30985	4.66783	2.28129
4827.89	0.08168	0.31917	4.69231	2.2904
4833.2	0.0754	0.30629	4.63393	2.24495
4838.52	0.07935	0.3068	4.61876	2.25544
4843.84	0.0843	0.30912	4.63264	2.25114
4849.19	0.08067	0.31283	4.68696	2.27993
4854.52	0.08565	0.31052	4.65464	2.30239
4859.83	0.0804	0.318	4.62803	2.23948
4865.15	0.08316	0.31106	4.57887	2.2494
4870.46	0.07801	0.30327	4.55911	2.21858
4875.78	0.08116	0.31466	4.66503	2.27605
4881.09	0.08241	0.31041	4.65668	2.2933
4886.44	0.08042	0.31789	4.7752	2.32465
4891.76	0.07745	0.30364	4.60203	2.25612
4897.07	0.08082	0.30967	4.57799	2.24302
4902.43	0.08256	0.31628	4.76047	2.34588
4907.77	0.08447	0.31591	4.72333	2.30601
4913.1	0.07676	0.29924	4.59553	2.25321
4918.43	0.08134	0.3071	4.62324	2.30372
4923.76	0.08505	0.30459	4.63151	2.27698
4929.07	0.08045	0.30689	4.64591	2.25237
4934.41	0.0783	0.31369	4.6165	2.26049
4939.74	0.08068	0.30667	4.72508	2.28269
4945.08	0.07798	0.32284	4.80491	2.32357
4950.4	0.07917	0.31017	4.6394	2.28948
4955.71	0.07984	0.30613	4.67206	2.26582
4961.04	0.0823	0.30328	4.64617	2.30406
4966.35	0.07708	0.30758	4.62696	2.27482
4971.68	0.08085	0.3118	4.60504	2.2802
4977.01	0.07714	0.31053	4.65853	2.28339
4982.36	0.07826	0.31419	4.64908	2.27139
4987.68	0.08093	0.31696	4.69427	2.32518
4993	0.07862	0.31285	4.65818	2.30087
4998.31	0.0796	0.31155	4.65934	2.29744
5003.64	0.07988	0.30372	4.59106	2.2612
5008.97	0.07744	0.3149	4.65363	2.30115
5014.29	0.07923	0.3069	4.57743	2.26803
5019.62	0.0789	0.312	4.58906	2.25667
5024.95	0.08165	0.30386	4.59394	2.28041
5030.26	0.07713	0.30583	4.63187	2.26347
5035.57	0.08293	0.3017	4.6418	2.29498
5040.9	0.0771	0.30813	4.61892	2.3013
5046.22	0.0812	0.32266	4.73184	2.33668
5051.56	0.07443	0.31021	4.70365	2.31336
5056.87	0.07902	0.30396	4.69993	2.28512
5062.18	0.08709	0.31311	4.72244	2.32533
5067.53	0.07884	0.30564	4.6914	2.31375
5072.86	0.08278	0.29897	4.65165	2.27661
5078.21	0.08009	0.31784	4.72873	2.29408
5083.54	0.0763	0.31017	4.68336	2.34259
5088.89	0.08144	0.30474	4.66547	2.29317
5094.21	0.0784	0.30291	4.67567	2.30993
5099.57	0.0783	0.31292	4.7415	2.33005
5104.89	0.07894	0.30749	4.68217	2.30351
5110.23	0.07666	0.30927	4.63421	2.29901
5115.56	0.08063	0.30234	4.66838	2.27929
5120.89	0.07815	0.3091	4.73768	2.33743
5126.2	0.07421	0.30111	4.69224	2.29305
5131.57	0.08029	0.30974	4.64918	2.31217
5136.89	0.07376	0.2968	4.5901	2.26786
5142.2	0.07829	0.30231	4.69635	2.32762
5147.51	0.08055	0.30556	4.65814	2.30401
5152.84	0.0789	0.30043	4.63563	2.30109
5158.18	0.07587	0.29765	4.62748	2.31166
5163.5	0.07631	0.29678	4.60779	2.29487
5168.82	0.07898	0.30868	4.61215	2.30532
5174.14	0.07478	0.30646	4.68959	2.30523
5179.46	0.07024	0.30986	4.60427	2.27301
5184.77	0.07708	0.30109	4.62309	2.28675
5190.09	0.0802	0.29694	4.73616	2.35455
5195.42	0.07712	0.30619	4.64063	2.3189
5200.74	0.07345	0.30679	4.62289	2.3049
5206.14	0.07659	0.31649	4.66898	2.29767
5211.47	0.07426	0.29964	4.62863	2.30299
5216.78	0.07801	0.29292	4.62216	2.28473
5222.09	0.07736	0.30549	4.64634	2.30576
5227.42	0.08079	0.29656	4.61071	2.28482
5232.73	0.07618	0.31046	4.59121	2.32008
5238.1	0.07813	0.30238	4.58612	2.29862
5243.46	0.08035	0.30519	4.64148	2.29642
5248.83	0.07736	0.29523	4.60306	2.30047
5254.15	0.079	0.31199	4.72292	2.30962
5259.47	0.07814	0.3151	4.63114	2.32382
5264.8	0.07568	0.28863	4.58772	2.29249
5270.15	0.07497	0.30024	4.6583	2.30171
5275.47	0.0736	0.30594	4.666	2.33378
5280.8	0.07485	0.31308	4.61763	2.27983
5286.11	0.08152	0.30993	4.744	2.36306
5291.44	0.07679	0.29581	4.609	2.28524
5296.75	0.07312	0.31086	4.70657	2.40341
5302.07	0.07762	0.30433	4.63829	2.32156
5307.39	0.07602	0.30249	4.6477	2.28654
5312.7	0.07411	0.30444	4.67817	2.32882
5318.03	0.07477	0.30678	4.60006	2.29504
5323.36	0.0721	0.31026	4.62238	2.25214
5328.69	0.07391	0.30926	4.63645	2.29329
5334.01	0.079	0.29907	4.67706	2.31927
5339.34	0.07614	0.31006	4.65543	2.32916
5344.65	0.0764	0.29828	4.7371	2.36913
5350	0.07598	0.30676	4.67827	2.33199
5355.33	0.0787	0.307	4.66748	2.33045
5360.66	0.07394	0.30063	4.68067	2.32833
5366.08	0.07793	0.3006	4.7311	2.36489
5371.41	0.07251	0.30339	4.67422	2.3381
5376.72	0.07327	0.30853	4.67413	2.3426
5382.05	0.07442	0.30269	4.6117	2.32361
5387.38	0.07293	0.30282	4.68826	2.36458
5392.69	0.07484	0.30458	4.61048	2.32359
5398.01	0.07637	0.30978	4.72323	2.39873
5403.32	0.07494	0.30419	4.64475	2.31984
5408.65	0.07689	0.29733	4.70985	2.36302
5413.97	0.07679	0.31215	4.75552	2.36301
5419.28	0.07739	0.30011	4.71546	2.35383
5424.6	0.07546	0.30156	4.68822	2.35617
5429.91	0.07809	0.30746	4.65165	2.32964
5435.22	0.0742	0.2967	4.57546	2.28797
5440.56	0.07567	0.29871	4.62138	2.35011
5445.9	0.06637	0.30881	4.6633	2.37635
5451.24	0.07567	0.29781	4.69026	2.35535
5456.57	0.07504	0.30601	4.69162	2.36255
5461.88	0.07124	0.31026	4.64733	2.34775
5467.21	0.07342	0.30145	4.65548	2.30503
5472.56	0.07656	0.29524	4.67456	2.36595
5477.89	0.07303	0.30525	4.81163	2.41028
5483.21	0.07215	0.29429	4.61834	2.31914
5488.54	0.07524	0.31121	4.70735	2.35698
5493.86	0.07443	0.30046	4.75148	2.39054
5499.17	0.07818	0.29517	4.61881	2.27107
5504.48	0.07226	0.29587	4.67534	2.35966
5509.8	0.07808	0.29516	4.67491	2.3728
5515.11	0.074	0.30566	4.61442	2.34953
5520.43	0.06699	0.29396	4.59674	2.30863
5525.74	0.07097	0.30783	4.62754	2.32597
5531.07	0.07612	0.29973	4.69788	2.34655
5536.4	0.07609	0.30535	4.66912	2.34651
5541.71	0.07531	0.2936	4.6095	2.31355
5547.03	0.07242	0.30824	4.74924	2.35394
5552.34	0.07161	0.29995	4.73511	2.38301
5557.66	0.07672	0.2987	4.65676	2.36389
5562.97	0.07492	0.30368	4.70584	2.36249
5568.29	0.07013	0.30959	4.65855	2.37028
5573.62	0.07068	0.30288	4.633	2.35867
5578.96	0.06955	0.29205	4.6444	2.34402
5584.27	0.07315	0.31142	4.67539	2.34924
5589.59	0.07332	0.29382	4.60442	2.32463
5594.92	0.07251	0.29283	4.65083	2.33798
5600.25	0.07258	0.29469	4.62084	2.31857
5605.56	0.07852	0.29512	4.64236	2.33654
5610.88	0.07273	0.31357	4.78561	2.4143
5616.19	0.0719	0.30001	4.63753	2.34866
5621.51	0.07068	0.29385	4.69274	2.35813
5626.82	0.07284	0.30777	4.65978	2.36616
5632.18	0.06744	0.30788	4.75399	2.36831
5637.5	0.07119	0.29453	4.67675	2.3894
5642.82	0.07217	0.29514	4.66498	2.35761
5648.13	0.07519	0.29471	4.64876	2.38627
5653.44	0.07252	0.30473	4.7107	2.40574
5658.79	0.07209	0.30059	4.72728	2.35753
5664.16	0.07216	0.30156	4.62611	2.33176
5669.48	0.07243	0.29426	4.68129	2.36431
5674.8	0.07003	0.30056	4.66645	2.35535
5680.14	0.07311	0.29096	4.62546	2.32747
5685.48	0.07059	0.29342	4.61563	2.33413
5690.81	0.0694	0.29642	4.70018	2.37868
5696.13	0.07207	0.30366	4.64282	2.3328
5701.45	0.07023	0.29116	4.69659	2.37129
5706.77	0.0738	0.30496	4.72793	2.39231
5712.1	0.07463	0.29499	4.61215	2.35865
5717.43	0.07427	0.29372	4.69823	2.36391
5722.74	0.0737	0.29466	4.70421	2.35387
5728.06	0.07443	0.29602	4.68448	2.37468
5733.37	0.07373	0.29493	4.62648	2.34692
5738.69	0.07261	0.30224	4.73877	2.38755
5744.04	0.0687	0.30119	4.67661	2.36612
5749.36	0.06831	0.28851	4.67441	2.35908
5754.7	0.06954	0.30272	4.61757	2.36938
5760.02	0.07119	0.28818	4.55837	2.29065
5765.34	0.06969	0.29646	4.67285	2.39031
5770.65	0.07407	0.29802	4.63319	2.36708
5775.97	0.07269	0.29271	4.69065	2.41811
5781.28	0.06776	0.29903	4.70931	2.44208
5786.6	0.0696	0.29573	4.70925	2.41509
5791.91	0.07065	0.3028	4.74536	2.41307
5797.22	0.07134	0.29173	4.61168	2.34746
5802.54	0.06766	0.3035	4.64789	2.36942
5807.87	0.06986	0.29873	4.70145	2.39919
5813.19	0.07218	0.29694	4.60749	2.33545
5818.5	0.07036	0.29353	4.65803	2.37064
5823.82	0.06657	0.29144	4.69826	2.38211
5829.13	0.07046	0.29121	4.6437	2.37637
5834.45	0.06959	0.28872	4.68499	2.40207
5839.8	0.07038	0.29633	4.75754	2.40787
5845.13	0.0718	0.29561	4.70595	2.37993
5850.46	0.06638	0.29381	4.69642	2.41884
5855.79	0.06785	0.29954	4.61866	2.38339
5861.11	0.06759	0.288	4.58828	2.31862
5866.44	0.07152	0.30755	4.84025	2.4226
5871.75	0.06445	0.28291	4.64079	2.37193
5877.07	0.07284	0.29548	4.66166	2.38121
5882.38	0.07183	0.30022	4.64099	2.37802
5887.71	0.06919	0.29784	4.71968	2.37628
5893.02	0.06706	0.2992	4.72288	2.42151
5898.35	0.06379	0.30039	4.69713	2.36349
5903.66	0.06614	0.29108	4.62586	2.35622
5908.97	0.07267	0.29417	4.75095	2.33586
5914.29	0.06577	0.2911	4.64737	2.35818
5919.6	0.06503	0.29778	4.67576	2.36736
5924.94	0.06712	0.30216	4.76785	2.41339
5930.27	0.06943	0.29539	4.70317	2.39994
5935.58	0.07002	0.2979	4.68704	2.41304
5940.9	0.06369	0.29736	4.75527	2.40431
5946.21	0.07056	0.28244	4.54835	2.33687
5951.52	0.07257	0.29072	4.62813	2.35094
5956.84	0.07073	0.29891	4.78747	2.40542
5962.15	0.06973	0.29269	4.72623	2.39006
5967.46	0.06933	0.3042	4.71635	2.40428
5972.78	0.06704	0.28476	4.6208	2.35948
5978.09	0.07033	0.2921	4.68254	2.37591
5983.43	0.06816	0.29696	4.72605	2.4166
5988.76	0.06923	0.28353	4.6737	2.41328
5994.08	0.06654	0.29055	4.68036	2.40393
5999.41	0.06575	0.29551	4.70131	2.39234
6004.72	0.06946	0.29648	4.78017	2.43426
6010.03	0.05955	0.28071	4.69329	2.3616
6015.35	0.06801	0.29809	4.75629	2.45908
6020.66	0.0707	0.29413	4.7027	2.41148
6025.97	0.06643	0.30781	4.73779	2.41717
6031.29	0.06853	0.29643	4.74754	2.42005
6036.6	0.07079	0.30229	4.6712	2.40709
6041.91	0.06981	0.29257	4.65039	2.35819
6047.23	0.06918	0.28818	4.67215	2.38705
6052.54	0.06586	0.29089	4.69741	2.37568
6057.85	0.07097	0.29729	4.73966	2.38915
6063.17	0.06692	0.28747	4.6836	2.39308
6068.48	0.06658	0.29707	4.73587	2.3648
6073.79	0.06324	0.29846	4.78441	2.45263
6079.11	0.06574	0.27949	4.64393	2.38537
6084.43	0.06426	0.29309	4.65653	2.37121
6089.76	0.0669	0.29565	4.72379	2.3924
6095.07	0.07281	0.29336	4.73494	2.37148
6100.4	0.06502	0.28421	4.69792	2.41253
6105.71	0.07172	0.28814	4.68269	2.40051
6111.02	0.06983	0.29324	4.65303	2.4158
6116.34	0.06401	0.28875	4.6344	2.38925
6121.65	0.06866	0.28845	4.67525	2.35253
6126.96	0.06561	0.27959	4.737	2.40873
6132.28	0.06767	0.29403	4.67497	2.38031
6137.6	0.07056	0.30367	4.68234	2.40534
6142.92	0.06627	0.29192	4.64914	2.37918
6148.25	0.06701	0.29698	4.6986	2.4182
6153.56	0.06403	0.29584	4.74769	2.45921
6158.88	0.06142	0.28629	4.69815	2.40867
6164.19	0.06809	0.29505	4.68397	2.39571
6169.51	0.06668	0.28371	4.61489	2.37626
6174.84	0.06645	0.29422	4.68309	2.4322
6180.17	0.06784	0.29263	4.74319	2.43252
6185.51	0.06744	0.30025	4.76075	2.40253
6190.84	0.06563	0.29026	4.6616	2.37435
6196.15	0.07218	0.28163	4.59189	2.37364
6201.46	0.06501	0.28727	4.73922	2.43087
6206.78	0.06857	0.29104	4.71618	2.40455
6212.09	0.06154	0.28552	4.65445	2.37456
6217.42	0.06424	0.30359	4.69382	2.38863
6222.73	0.06649	0.29639	4.68202	2.40821
6228.05	0.07027	0.2958	4.70656	2.44769
6233.36	0.06763	0.29051	4.7197	2.43226
6238.67	0.0632	0.29063	4.69212	2.42569
6244	0.06543	0.29959	4.73038	2.43001
6249.32	0.06767	0.28313	4.70268	2.3959
6254.63	0.06737	0.29509	4.7215	2.41034
6259.94	0.06315	0.2902	4.66657	2.38142
6265.26	0.06285	0.28027	4.60613	2.36975
6270.57	0.06208	0.29051	4.74559	2.39629
6275.88	0.06574	0.28695	4.68824	2.39709
6281.2	0.06413	0.28831	4.68281	2.38982
6286.51	0.06391	0.28472	4.6583	2.39599
6291.82	0.06581	0.28326	4.71493	2.3547
6297.15	0.06711	0.28807	4.66985	2.40269
6302.47	0.06436	0.29155	4.71401	2.42806
6307.8	0.0638	0.29761	4.61218	2.39188
6313.11	0.06819	0.29586	4.77333	2.46842
6318.42	0.06849	0.29312	4.77438	2.46456
6323.74	0.06726	0.28791	4.64252	2.37173
6329.05	0.07115	0.29667	4.74982	2.42206
6334.38	0.06958	0.3029	4.91853	2.50143
6339.7	0.06815	0.27959	4.64787	2.39305
6345.02	0.06613	0.29571	4.75228	2.43792
6350.33	0.06006	0.28955	4.77095	2.45106
6355.64	0.06555	0.28623	4.66602	2.40725
6360.95	0.06568	0.28847	4.69979	2.41458
6366.27	0.06597	0.27323	4.54138	2.33888
6371.58	0.06801	0.28948	4.64141	2.40299
6376.9	0.06741	0.29373	4.78019	2.47248
6382.21	0.06463	0.29255	4.713	2.39367
6387.52	0.06645	0.2878	4.71929	2.41193
6392.84	0.06618	0.29718	4.72388	2.43892
6398.15	0.0693	0.28404	4.67541	2.39844
6403.46	0.06633	0.29856	4.81869	2.49775
6408.77	0.06377	0.2773	4.70134	2.38148
6414.09	0.06562	0.29564	4.73114	2.4421
6419.4	0.06357	0.30049	4.82306	2.46769
6424.71	0.06393	0.28969	4.68995	2.45175
6430.03	0.0648	0.29037	4.6939	2.40969
6435.34	0.06856	0.29358	4.76651	2.43343
6440.65	0.06023	0.28444	4.65639	2.41323
6445.97	0.06292	0.29039	4.69472	2.42812
6451.28	0.06366	0.29123	4.69512	2.3965
6456.59	0.06263	0.29375	4.73296	2.41294
6461.9	0.05945	0.28906	4.78361	2.46889
6467.22	0.06586	0.27746	4.78867	2.4443
6472.53	0.06263	0.28533	4.76178	2.41782
6477.84	0.06031	0.28291	4.72163	2.42091
6483.16	0.06049	0.29283	4.59413	2.39601
6488.47	0.06197	0.28961	4.68745	2.42107
6493.79	0.06376	0.29339	4.6968	2.41438
6499.1	0.06343	0.28075	4.62937	2.40294
6504.41	0.06312	0.29387	4.82565	2.43459
6509.73	0.06307	0.28073	4.64621	2.40113
6515.04	0.06028	0.29517	4.75652	2.40669
6520.35	0.06988	0.27853	4.75579	2.44856
6525.67	0.06346	0.26761	4.63625	2.37794
6530.98	0.06049	0.28924	4.70622	2.41806
6536.29	0.0603	0.29453	4.82913	2.49431
6541.61	0.06135	0.27956	4.6125	2.37883
6546.92	0.06419	0.2873	4.81549	2.50083
6552.23	0.06385	0.29545	4.72721	2.43578
6557.55	0.05666	0.29275	4.72755	2.42558
6562.86	0.06473	0.29008	4.7829	2.46793
6568.17	0.0612	0.28252	4.75682	2.45507
6573.48	0.06571	0.2856	4.70146	2.40744
6578.8	0.05383	0.28574	4.72024	2.44214
6584.11	0.06075	0.28909	4.64845	2.41083
6589.42	0.06284	0.27701	4.70418	2.43182
6594.74	0.06132	0.29593	4.74692	2.4567
6600.05	0.06016	0.27503	4.59127	2.35475
6605.36	0.06363	0.2945	4.78678	2.4527
6610.68	0.06365	0.28882	4.76086	2.42606
6615.99	0.06076	0.28352	4.68966	2.40661
6621.3	0.0628	0.28483	4.74889	2.46427
6626.62	0.06375	0.28399	4.69363	2.43426
6631.93	0.06317	0.29563	4.7511	2.42842
6637.24	0.06153	0.296	4.66071	2.38462
6642.56	0.06381	0.28803	4.76132	2.45146
6647.87	0.06191	0.30048	4.79192	2.45149
6653.18	0.065	0.28477	4.72062	2.38708
6658.5	0.06584	0.28992	4.68376	2.38582
6663.81	0.06113	0.28092	4.73605	2.45652
6669.12	0.06385	0.29205	4.72453	2.42929
6674.44	0.05889	0.28654	4.72476	2.45978
6679.75	0.05927	0.2862	4.71936	2.40342
6685.06	0.06808	0.27809	4.70011	2.40511
6690.38	0.06285	0.27408	4.67803	2.45808
6695.69	0.06094	0.2897	4.75861	2.43976
6701	0.05717	0.28789	4.71223	2.41367
6706.31	0.05902	0.28842	4.78411	2.5105
6711.63	0.0596	0.29597	4.7116	2.40099
6716.94	0.0539	0.27002	4.69051	2.40963
6722.25	0.06243	0.29694	4.72334	2.45803
6727.57	0.06092	0.29341	4.69902	2.4229
6732.88	0.05866	0.28295	4.71353	2.44825
6738.19	0.05735	0.28206	4.84998	2.46389
6743.51	0.06455	0.28851	4.68713	2.42608
6748.82	0.06074	0.29125	4.66407	2.41037
6754.13	0.05861	0.27288	4.65002	2.40579
6759.45	0.05764	0.282	4.77185	2.45838
6764.76	0.06268	0.28952	4.77775	2.46069
6770.07	0.05586	0.28854	4.70838	2.4026
6775.39	0.05734	0.29225	4.77423	2.44192
6780.7	0.05907	0.28951	4.80013	2.50203
6786.01	0.05937	0.29042	4.79258	2.46052
6791.33	0.06091	0.2826	4.74809	2.46091
6796.64	0.05713	0.29144	4.80542	2.41244
6801.95	0.06015	0.28664	4.78691	2.46061
6807.27	0.062	0.28766	4.73031	2.45222
6812.58	0.05756	0.29085	4.8076	2.47294
6817.89	0.0595	0.28576	4.76314	2.46962
6823.21	0.05871	0.28677	4.74896	2.42373
6828.52	0.06088	0.27226	4.67772	2.4018
6833.83	0.05919	0.28797	4.71028	2.43462
6839.15	0.06268	0.29159	4.7428	2.48589
6844.46	0.06332	0.28477	4.75021	2.46792
6849.77	0.05952	0.27877	4.67607	2.41109
6855.09	0.05898	0.28983	4.78264	2.48608
6860.4	0.05721	0.27624	4.661	2.42847
6865.72	0.05596	0.27534	4.77252	2.45391
6871.03	0.05398	0.29075	4.72595	2.46726
6876.34	0.06066	0.29563	4.79149	2.44974
6881.65	0.06296	0.3003	4.84805	2.50802
6886.97	0.06062	0.28749	4.79618	2.44389
6892.28	0.06127	0.28287	4.74029	2.44766
6897.59	0.05517	0.27575	4.7269	2.42401
6902.91	0.05729	0.2794	4.68808	2.42868
6908.22	0.05592	0.27387	4.67615	2.39634
6913.53	0.05678	0.28196	4.75876	2.42715
6918.85	0.05865	0.28901	4.79129	2.47869
6924.16	0.06505	0.2926	4.76535	2.50638
6929.47	0.05376	0.28027	4.63268	2.36825
6934.79	0.06246	0.28939	4.76517	2.54014
6940.1	0.06314	0.28843	4.88568	2.52734
6945.41	0.06094	0.2737	4.79273	2.49314
6950.73	0.05509	0.28783	4.72031	2.41934
6956.04	0.06384	0.29042	4.80779	2.46792
6961.35	0.05282	0.30367	4.87342	2.5132
6966.67	0.05724	0.28643	4.73835	2.46214
6971.98	0.05452	0.28187	4.68206	2.4104
6977.3	0.05871	0.28333	4.77748	2.44204
6982.61	0.05514	0.26765	4.72101	2.43092
6987.92	0.0577	0.29384	4.77364	2.48477
6993.23	0.06453	0.28355	4.76163	2.44188
6998.55	0.06151	0.28808	4.89721	2.53646
7003.86	0.05763	0.28051	4.77043	2.43984
7009.18	0.05495	0.28809	4.69402	2.47113
7014.49	0.05372	0.28554	4.74973	2.46588
7019.8	0.05548	0.28868	4.74858	2.43489
7025.11	0.05949	0.29396	4.80113	2.50642
7030.43	0.05463	0.28204	4.78046	2.47191
7035.74	0.05393	0.27609	4.72598	2.43378
7041.05	0.0547	0.2721	4.63429	2.37593
7046.37	0.0578	0.29878	4.81443	2.49727
7051.68	0.06018	0.28344	4.67658	2.41416
7056.99	0.05614	0.27434	4.70293	2.42847
7062.31	0.0562	0.29016	4.70389	2.39084
7067.62	0.05607	0.28327	4.70641	2.41815
7072.93	0.05453	0.27967	4.75062	2.46899
7078.25	0.0555	0.2879	4.83045	2.46018
7083.56	0.0528	0.28107	4.79293	2.41845
7088.87	0.05134	0.29842	4.93927	2.51188
7094.19	0.05734	0.28745	4.72627	2.43371
7099.5	0.05963	0.27604	4.76024	2.44637
7104.81	0.05904	0.28138	4.7301	2.44743
7110.12	0.05405	0.28134	4.78052	2.47286
7115.44	0.06069	0.28244	4.80317	2.48333
7120.75	0.05856	0.28753	4.82088	2.49709
7126.06	0.05624	0.27899	4.64323	2.40494
7131.38	0.05292	0.29146	4.79246	2.48079
7136.69	0.05139	0.28585	4.66031	2.41156
7142.01	0.05249	0.2739	4.6845	2.41493
7147.32	0.05526	0.28164	4.79487	2.4983
7152.63	0.05543	0.27789	4.81547	2.47664
7157.94	0.05918	0.28087	4.75698	2.43821
7163.26	0.05282	0.2818	4.77358	2.46628
7168.57	0.06093	0.28854	4.77436	2.49384
7173.88	0.05824	0.29027	4.70985	2.4655
7179.2	0.05923	0.28624	4.78659	2.45607
7184.51	0.0615	0.28054	4.79933	2.47011
7189.82	0.05769	0.29015	4.82635	2.47896
7195.14	0.0553	0.28627	4.76093	2.44273
7200.45	0.05942	0.2908	4.86603	2.51916
7205.76	0.05718	0.27505	4.70759	2.40978
7211.08	0.05712	0.27957	4.76295	2.43567
7216.39	0.0551	0.29078	4.79106	2.46989
7221.7	0.05842	0.28735	4.78007	2.4597
7227.02	0.05342	0.28795	4.77375	2.48464
7232.33	0.06058	0.29014	4.65514	2.40883
7237.64	0.0489	0.28096	4.70135	2.42296
7242.96	0.06136	0.28399	4.7295	2.42096
7248.27	0.06083	0.27576	4.66906	2.4252
7253.58	0.05975	0.28843	4.80258	2.46927
7258.9	0.05777	0.2794	4.78169	2.44356
7264.27	0.06051	0.2858	4.82189	2.45056
7269.58	0.05902	0.28322	4.83177	2.51848
7274.89	0.06061	0.28099	4.69553	2.44859
7280.2	0.05779	0.28519	4.81747	2.49071
7285.52	0.05209	0.27393	4.70515	2.44444
7290.83	0.05887	0.27179	4.69187	2.41577
7296.15	0.05021	0.2825	4.79539	2.44944
7301.46	0.0604	0.29148	4.82404	2.47042
7306.77	0.0555	0.27351	4.72571	2.4332
7312.09	0.05634	0.28877	4.81314	2.4566
7317.4	0.05024	0.27621	4.65618	2.3919
7322.71	0.05138	0.28614	4.74307	2.45168
7328.02	0.04918	0.28227	4.84484	2.53504
7333.34	0.05526	0.28807	4.83107	2.49083
7338.65	0.05227	0.29441	4.83341	2.49816
7343.96	0.05774	0.27657	4.73695	2.43432
7349.28	0.0521	0.2895	4.75447	2.43955
7354.62	0.05098	0.27428	4.68272	2.41587
7359.93	0.05841	0.28092	4.78009	2.45885
7365.25	0.04664	0.27404	4.68399	2.41643
7370.56	0.05387	0.27349	4.85436	2.48686
7375.88	0.05444	0.2755	4.7739	2.45658
7381.19	0.0585	0.27842	4.76234	2.43131
7386.5	0.06208	0.28906	4.9058	2.50218
7391.82	0.05092	0.29306	4.86992	2.52138
7397.13	0.0574	0.28191	4.87166	2.48798
7402.44	0.05111	0.27735	4.80366	2.464
7407.81	0.05306	0.28822	4.79108	2.4993
7413.12	0.05078	0.29486	4.78762	2.47294
7418.44	0.04813	0.28134	4.84207	2.47076
7423.75	0.04653	0.27888	4.74389	2.43022
7429.08	0.05186	0.28454	4.74667	2.47517
7434.39	0.04748	0.29178	4.79723	2.48624
7439.71	0.05324	0.28152	4.75398	2.45522
7445.02	0.05269	0.28894	4.8609	2.54157
7450.33	0.05262	0.30304	4.88635	2.50841
7455.65	0.05688	0.28134	4.8797	2.53034
7460.96	0.05073	0.27818	4.8193	2.45651
7466.27	0.05189	0.28023	4.75104	2.48599
7471.59	0.05242	0.26402	4.73104	2.47311
7476.9	0.05341	0.2877	4.75971	2.47748
7482.21	0.04549	0.27343	4.7168	2.39915
7487.53	0.05762	0.27838	4.72911	2.46113
7492.84	0.0576	0.27963	4.71612	2.4151
7498.15	0.05503	0.27961	4.78588	2.45151
7503.47	0.05103	0.27834	4.77239	2.46094
7508.78	0.05285	0.29844	4.8413	2.47387
7514.09	0.05115	0.27882	4.86195	2.46409
7519.41	0.05486	0.28442	4.83142	2.49768
7524.72	0.05592	0.2873	4.84962	2.48655
7530.03	0.05011	0.28654	4.76079	2.43591
7535.35	0.05232	0.28352	4.80747	2.49673
7540.72	0.05584	0.27093	4.83515	2.46272
7546.03	0.05202	0.27664	4.71974	2.46562
7551.4	0.05759	0.26955	4.83405	2.47997
7556.73	0.05299	0.28272	4.7192	2.44813
7562.04	0.05609	0.27419	4.64785	2.3925
7567.35	0.0541	0.26579	4.7827	2.45991
7572.67	0.05158	0.28632	4.76737	2.45329
7577.98	0.05054	0.28661	4.67037	2.3892
7583.29	0.05645	0.26362	4.84349	2.50628
7588.61	0.04835	0.28496	4.74212	2.48459
7593.98	0.04792	0.27655	4.76054	2.45603
7599.29	0.05188	0.28338	4.75077	2.4525
7604.6	0.05051	0.27981	4.81581	2.48173
7609.92	0.05058	0.2816	4.74956	2.42273
7615.23	0.04971	0.28093	4.82763	2.48966
7620.55	0.04956	0.28203	4.84562	2.487
7625.86	0.04515	0.28704	4.90195	2.49455
7631.17	0.05086	0.2698	4.86532	2.48616
7636.49	0.04627	0.27684	4.7183	2.40715
7641.8	0.04951	0.28361	4.74621	2.44507
7647.11	0.04801	0.27511	4.77829	2.41724
7652.43	0.05041	0.28332	4.97515	2.57959
7657.74	0.04985	0.2586	4.79467	2.46877
7663.07	0.04564	0.28649	4.78732	2.44418
7668.4	0.05938	0.27439	4.7648	2.47752
7673.72	0.04706	0.28171	4.85034	2.51035
7679.03	0.04649	0.28021	4.6794	2.39364
7684.35	0.04203	0.27535	4.62024	2.36509
7689.66	0.04989	0.27682	4.77934	2.42468
7694.97	0.04679	0.29555	4.86561	2.54376
7700.28	0.04793	0.27409	4.84348	2.50375
7705.6	0.04804	0.28518	4.96684	2.56601
7710.91	0.04729	0.2756	4.68274	2.3955
7716.28	0.04593	0.26417	4.74727	2.45419
7721.61	0.04935	0.24742	4.69792	2.4468
7726.94	0.0378	0.27654	4.78796	2.47337
7732.25	0.05019	0.27714	4.92371	2.54868
7737.57	0.05023	0.281	4.73132	2.42284
7742.9	0.04645	0.27728	4.72407	2.42867
7748.21	0.05271	0.27459	4.73574	2.45048
7753.52	0.04642	0.28675	4.77269	2.49358
7758.84	0.04729	0.2804	4.79289	2.41316
7764.15	0.04864	0.27485	4.76138	2.42318
7769.47	0.04773	0.26057	4.7991	2.48709
7774.78	0.04466	0.2811	4.86547	2.50314
7780.09	0.04894	0.27381	4.85185	2.5134
7785.41	0.04873	0.26152	4.87126	2.49585
7790.73	0.04712	0.27109	4.83441	2.49785
7796.05	0.04644	0.27045	4.7158	2.46331
7801.38	0.0607	0.27699	4.911	2.5245
7806.69	0.05081	0.26172	4.85695	2.48408
7812.01	0.0486	0.27927	4.88024	2.51609
7817.32	0.04234	0.26102	4.78931	2.44239
7822.65	0.04511	0.27241	4.75176	2.42586
7827.98	0.0387	0.24758	4.71595	2.46356
7833.31	0.04631	0.28602	4.93661	2.51502
7838.62	0.0473	0.26993	4.74099	2.44707
7843.94	0.03897	0.26861	4.79221	2.51352
7849.27	0.04935	0.28163	4.84542	2.46447
7854.58	0.04164	0.26994	4.78238	2.46659
7859.9	0.04379	0.27605	4.88677	2.50736
7865.22	0.04584	0.27319	4.80106	2.48195
7870.54	0.04372	0.27994	4.85639	2.50825
7875.85	0.0443	0.27249	4.87114	2.52402
7881.16	0.05115	0.26326	4.68281	2.38306
7886.48	0.0434	0.27282	4.79707	2.44432
7891.79	0.04115	0.28452	4.83994	2.47352
7897.12	0.04233	0.22738	4.70263	2.42844
7902.45	0.04815	0.27375	4.67221	2.47101
7907.78	0.04857	0.26566	4.75283	2.44555
7913.09	0.04469	0.27307	4.82402	2.5013
7918.42	0.03894	0.28605	4.85528	2.47932
7923.74	0.03889	0.25872	4.68496	2.4279
7929.08	0.04902	0.2868	4.81323	2.46337
7934.41	0.05257	0.27041	4.75289	2.43919
7939.72	0.03787	0.26318	4.77042	2.47388
7945.04	0.04145	0.27314	4.8982	2.49067
7950.37	0.04558	0.26734	4.85992	2.49536
7955.68	0.04413	0.2754	4.8047	2.4832
7961.01	0.04251	0.27147	4.82441	2.47997
7966.34	0.04564	0.23732	4.6692	2.41089
7971.65	0.04363	0.27449	4.75395	2.42025
7976.97	0.03737	0.26833	4.86983	2.4766
7982.28	0.04305	0.26697	4.81124	2.50053
7987.59	0.04476	0.23992	4.73685	2.41647
7992.92	0.04184	0.25503	4.80789	2.44906
7998.24	0.03914	0.27222	4.77934	2.44687
8003.56	0.04143	0.25025	4.7409	2.43022
8008.87	0.04025	0.26818	4.87266	2.51934
8014.19	0.04182	0.24897	4.78097	2.41724
8019.5	0.03843	0.25884	4.79183	2.50298
8024.82	0.04639	0.28532	4.90995	2.52896
8030.17	0.0396	0.28384	4.89186	2.48928
8035.48	0.0386	0.26178	4.80751	2.4953
8040.8	0.04403	0.29626	4.76807	2.47102
8046.11	0.04452	0.25636	4.73071	2.46655
8051.44	0.03912	0.25587	4.82588	2.41449
8056.77	0.04371	0.25892	4.7237	2.44628
8062.09	0.04708	0.25396	4.9403	2.48065
8067.4	0.04429	0.25991	4.78335	2.50261
8072.72	0.0379	0.23818	4.76418	2.44072
8078.08	0.04407	0.26983	4.80601	2.44874
8083.42	0.03776	0.27143	4.88923	2.55539
8088.76	0.04198	0.2582	4.85692	2.51217
8094.08	0.04174	0.27818	4.76749	2.44166
8099.39	0.04286	0.24173	4.87352	2.52959
8104.77	0.03717	0.25123	4.80234	2.48873
8110.12	0.03474	0.22818	4.85121	2.48635
8115.46	0.03894	0.27403	4.83498	2.48025
8120.77	0.03934	0.2649	4.83681	2.43265
8126.12	0.04181	0.25549	4.84111	2.48441
8131.46	0.04536	0.23854	4.85328	2.4397
8136.8	0.04979	0.23857	4.87015	2.52648
8142.11	0.03435	0.26801	4.77336	2.44309
8147.49	0.04194	0.25017	4.79459	2.42123
8152.81	0.04008	0.227	4.91068	2.49346
8158.12	0.04116	0.25409	4.78397	2.43863
8163.47	0.03886	0.24467	4.71969	2.42646
8168.8	0.03872	0.23887	4.89712	2.51711
8174.16	0.04223	0.26289	4.83546	2.45541
8179.5	0.04035	0.24899	4.795	2.47632
8184.83	0.04712	0.24325	4.76146	2.44897
8190.18	0.04273	0.26236	4.8172	2.44773
8195.51	0.04685	0.27656	4.80016	2.42214
8200.83	0.04188	0.24287	4.85553	2.49423
8206.14	0.03744	0.25185	4.8263	2.50139
8211.47	0.04775	0.23731	4.89384	2.47877
8216.78	0.03823	0.25198	4.78833	2.4392
8222.12	0.04363	0.24979	4.79875	2.46953
8227.45	0.039	0.25807	4.77483	2.40235
8232.77	0.04027	0.27883	4.76574	2.46448
8238.08	0.04229	0.27873	4.88164	2.51464
8243.41	0.04138	0.24872	4.79623	2.50154
8248.72	0.03892	0.21395	4.87933	2.46995
8254.06	0.03779	0.26204	4.88352	2.50549
8259.39	0.04401	0.23314	4.86504	2.48558
8264.71	0.04676	0.26413	4.9259	2.49601
8270.04	0.04495	0.22108	4.88074	2.53688
8275.35	0.03985	0.23365	4.80849	2.4845
8280.67	0.04488	0.23216	4.78036	2.4586
8285.99	0.04311	0.23372	4.73568	2.43263
8291.3	0.03868	0.23396	4.94257	2.55729
8296.62	0.04188	0.22865	4.86434	2.45673
8301.97	0.03829	0.2512	4.84406	2.4947
8307.31	0.0388	0.22928	4.88517	2.49133
8312.65	0.04204	0.23992	4.81827	2.44808
8317.96	0.03786	0.24784	4.85304	2.48457
8323.29	0.03879	0.25894	4.84491	2.5096
8328.61	0.04439	0.23003	4.78516	2.44284
8333.94	0.03697	0.24442	4.84494	2.48633
8339.28	0.03929	0.23373	4.93649	2.48153
8344.65	0.0382	0.23376	4.88639	2.55225
8349.97	0.04202	0.26256	4.78656	2.44742
8355.29	0.03984	0.22863	4.8114	2.42972
8360.6	0.04005	0.22164	4.88083	2.48482
8365.92	0.04062	0.23552	4.83653	2.54249
8371.25	0.03983	0.22857	4.86339	2.48571
8376.6	0.03944	0.21987	4.83975	2.48744
8381.92	0.04267	0.25421	4.90052	2.5547
8387.31	0.03682	0.25275	4.91654	2.53387
8392.62	0.04242	0.25673	4.85613	2.48
8397.95	0.03452	0.22233	4.89406	2.45377
8403.26	0.03793	0.22682	4.8216	2.4819
8408.58	0.0355	0.22526	4.93695	2.51752
8413.9	0.03656	0.23587	4.97083	2.50376
8419.21	0.04177	0.26047	4.95699	2.51573
8424.57	0.04278	0.24157	4.78122	2.45201
8429.88	0.04238	0.231	4.802	2.45605
8435.21	0.04115	0.24086	4.7862	2.48156
8440.54	0.03752	0.21956	4.68547	2.39714
8445.87	0.03513	0.23839	4.72983	2.43663
8451.2	0.03837	0.24793	5.12248	2.60415
8456.57	0.03313	0.23249	4.8945	2.47412
8461.9	0.04	0.23552	4.88519	2.47665
8467.22	0.03326	0.22443	4.87309	2.47561
8472.53	0.03255	0.24087	4.67698	2.38478
8477.87	0.03932	0.23874	4.82649	2.43128
8483.19	0.03801	0.26107	4.9086	2.5183
8488.51	0.04259	0.23846	4.79048	2.44875
8493.83	0.03823	0.25581	5.02625	2.49678
8499.16	0.03542	0.23624	4.87135	2.44394
8504.52	0.03747	0.22373	4.89083	2.5128
8509.83	0.03616	0.24899	4.896	2.4674
8515.15	0.03466	0.23422	4.79086	2.44859
8520.46	0.03456	0.2426	4.85121	2.48449
8525.81	0.02758	0.23435	4.9104	2.50282
8531.14	0.03594	0.22714	4.71295	2.41655
8536.51	0.03408	0.22262	4.79017	2.43235
8541.83	0.03424	0.22697	4.79313	2.4098
8547.14	0.03124	0.24344	4.82366	2.50769
8552.46	0.02984	0.23558	4.89533	2.44398
8557.77	0.04255	0.23313	4.87938	2.44703
8563.1	0.03745	0.23025	4.90638	2.4896
8568.42	0.04182	0.22955	4.98532	2.53895
8573.74	0.02946	0.22196	4.83534	2.50238
8579.06	0.03849	0.22859	4.91274	2.47315
8584.37	0.03979	0.23815	4.86715	2.4863
8589.69	0.03291	0.22642	4.8516	2.49631
8595	0.03957	0.22749	4.87928	2.41928
8600.32	0.03479	0.22592	4.8652	2.45638
8605.65	0.03448	0.22269	4.70795	2.3873
8610.96	0.04099	0.21404	4.85225	2.41981
8616.28	0.03133	0.2439	4.9342	2.47096
8621.59	0.03251	0.2211	4.89608	2.51847
8626.92	0.02655	0.23097	4.96813	2.5633
8632.27	0.03044	0.22556	4.82194	2.43058
8637.58	0.03918	0.21932	4.85814	2.47532
8642.9	0.03473	0.23247	5.00835	2.57387
8648.21	0.04021	0.22553	4.80045	2.43044
8653.53	0.03845	0.22032	4.83668	2.45098
8658.84	0.03445	0.2264	4.82443	2.45656
8664.16	0.03468	0.21123	4.76973	2.41536
8669.47	0.03304	0.22614	4.94937	2.51915
8674.79	0.03476	0.23467	4.99785	2.55304
8680.1	0.0284	0.23627	4.827	2.50177
8685.42	0.03263	0.22838	4.92416	2.42893
8690.74	0.03352	0.23105	4.88601	2.48842
8696.05	0.03795	0.24031	4.90824	2.49029
8701.37	0.03223	0.23031	4.85588	2.48819
8706.71	0.04039	0.22817	4.88407	2.40363
8712.04	0.02905	0.22492	4.895	2.41381
8717.35	0.03151	0.22164	4.84181	2.43537
8722.67	0.03869	0.24751	4.9007	2.47965
8728.01	0.031	0.24175	4.82909	2.45177
8733.38	0.03223	0.24373	4.87957	2.43268
8738.7	0.03324	0.2284	4.90468	2.51811
8744.03	0.03334	0.2201	4.83496	2.45438
8749.35	0.03337	0.23058	4.81294	2.40569
8754.7	0.03054	0.23146	4.87409	2.48162
8760.02	0.03374	0.23372	4.90558	2.50697
8765.33	0.02978	0.23339	4.84223	2.47718
8770.65	0.03218	0.24177	5.02053	2.5226
8775.96	0.0346	0.23253	4.86968	2.49402
8781.27	0.03443	0.22451	4.84088	2.4467
8786.59	0.03001	0.23175	4.97345	2.48956
8791.9	0.03215	0.23406	4.95367	2.517
8797.22	0.03575	0.22911	4.8488	2.43709
8802.53	0.03357	0.23361	4.84149	2.44622
8807.84	0.03876	0.23056	4.88191	2.47091
8813.16	0.02793	0.23803	4.83103	2.47127
8818.53	0.03383	0.23878	4.95827	2.49761
8823.85	0.03827	0.23017	4.8772	2.51042
8829.16	0.03186	0.22941	4.92609	2.47101
8834.49	0.03537	0.22895	4.84543	2.48145
8839.8	0.03362	0.23354	4.84755	2.48511
8845.11	0.04392	0.23627	4.90287	2.46888
8850.43	0.03575	0.22512	4.92789	2.48879
8855.74	0.02763	0.23071	4.88476	2.46845
8861.1	0.03183	0.24072	4.85193	2.44044
8866.41	0.02872	0.23493	4.85862	2.48438
8871.73	0.03273	0.22831	4.91141	2.44123
8877.04	0.02741	0.22861	4.85111	2.37945
8882.39	0.03445	0.22444	4.87099	2.45149
8887.72	0.0331	0.22743	4.85228	2.48717
8893.03	0.0301	0.22893	4.92865	2.50812
8898.37	0.03646	0.22753	4.94301	2.44599
8903.68	0.0366	0.2394	4.98854	2.4805
8909	0.03003	0.22152	4.91341	2.4348
8914.35	0.03314	0.23762	4.90415	2.52449
8919.66	0.03471	0.22863	4.85014	2.44241
8924.98	0.03497	0.23628	4.85842	2.41797
8930.29	0.03146	0.22695	5.01672	2.4939
8935.6	0.03564	0.23525	4.94234	2.49911
8940.94	0.02271	0.23192	4.83921	2.46305
8946.25	0.03348	0.22168	4.94048	2.53226
8951.57	0.03334	0.24598	4.96638	2.4618
8956.88	0.026	0.23848	5.10443	2.5448
8962.21	0.02908	0.23493	4.87038	2.42202
8967.52	0.02867	0.23945	5.1018	2.57771
8972.84	0.03224	0.23164	4.82848	2.45801
8978.15	0.03492	0.2399	4.95392	2.5322
8983.5	0.0273	0.23196	4.91186	2.45392
8988.84	0.02561	0.22718	4.86968	2.43515
8994.15	0.02857	0.24586	5.01648	2.56903
8999.47	0.02631	0.23825	4.93793	2.49445
9004.78	0.03072	0.22452	4.90994	2.50461
9010.1	0.03336	0.2364	4.96475	2.55259
9015.41	0.03516	0.2503	5.03772	2.54072
9020.72	0.03323	0.23717	4.83329	2.46508
9026.08	0.01972	0.24293	5.03658	2.57876
9031.44	0.02696	0.23315	4.87383	2.48209
9036.76	0.02995	0.23652	4.9025	2.45524
9042.07	0.02191	0.22663	4.99851	2.50537
9047.39	0.04098	0.22811	4.97948	2.51659
9052.71	0.03676	0.23515	5.03046	2.52877
9058.03	0.03577	0.23614	4.86888	2.48472
9063.35	0.03602	0.22886	4.93981	2.52433
9068.68	0.03015	0.24157	4.99581	2.514
9074	0.02952	0.24939	5.08321	2.55643
9079.31	0.02506	0.24086	4.9936	2.51395
9084.62	0.02146	0.24092	4.97345	2.47636
9089.94	0.02207	0.2409	5.05069	2.50842
9095.25	0.03206	0.24232	4.89729	2.48763
9100.56	0.02246	0.23739	4.85543	2.49267
9105.88	0.02898	0.22759	4.87929	2.45129
9111.19	0.0226	0.23161	4.85056	2.47016
9116.51	0.0303	0.23625	5.03068	2.53113
9121.82	0.02494	0.24573	5.09528	2.58124
9127.13	0.03473	0.24582	5.07646	2.51048
9132.45	0.03019	0.23492	4.99943	2.51576
[truncated: 42,104 more rows]

## Sheet: Figure 5a
	Normalized intensity / -			Normalized intensity / -			Normalized intensity / -			Normalized intensity / -
[truncated: 1,860 more rows]

[truncated: 37 more sheets: Figure 5b, Figure 5c, Figure 5d, Figure 6a, Figure 6b, Figure 6c, Figure 6d, Figure 7a, Figure 7b, Figure 7c, Supplementary Figure 1, Supplementary Figure 2, Supplementary Figure 3, Supplementary Figure 5, Supplementary Figure 7, Supplementary Figure 8, Supplementary Figure 9, Supplementary Figure 10, Supplementary Figure 11, Supplementary Figure 12 …]
